# Supplementary material for: Predicting Personalized Diets Based on Microbial Characteristics between Patients with Superficial Gastritis and Atrophic Gastritis
Source: Nutrients. 2023 Nov 9;15(22):4738. doi: 10.3390/nu15224738 (PMC10675729; doi:10.3390/nu15224738)
Supplement: Supplementary file 1 [file nutrients-15-04738-s001.zip › supplementary.xlsx]

## Sheet: Biomarker
Supplementary Table S1. Lists of microbial biomarkers between SG and AG
Helicobacter pylori-
Biomaker_names	MeanDecreaseAccuracy	Groups	P_value
g__Actinomyces	0.0090109	AG_N	0.0175842
g__Alloprevotella	0.015184	SG_N	0.537184
g__Atopobium	0.0081302	AG_N	0.000948037
g__Eubacterium nodatum group	0.0075801	AG_N	0.183464
g__Granulicatella	0.00717	AG_N	0.178761
g__Helicobacter	0.010564	AG_N	0.0801628
g__Lautropia	0.00024317	SG_N	0.351711
g__Oribacterium	0.0070272	AG_N	0.0133137
g__Parvimonas	1.5846e-05	AG_N	0.0852207
g__Peptostreptococcus	0.015668	AG_N	0.0073943
g__Rothia	0.0081167	AG_N	0.0175379
g__Actinobacillus	0.0030021	SG_N	0.120511
g__Bacteroides	0.011555	SG_N	0.0279509
g__Blautia	-0.00037615	SG_N	0.0553178
g__Brevundimonas	0.0067093	SG_N	0.00655316
g__Chryseobacterium	0.0011546	SG_N	0.0477376
g__Delftia	0.0034628	SG_N	0.000433843
g__Faecalibacterium	0.0010103	SG_N	0.0330969
g__Weissella	0.033262	SG_N	0.0328274
Helicobacter pylori+
Biomaker_names	MeanDecreaseAccuracy	Groups	P_value
g__Actinomyces	0.010557	AG_P	1.45503e-06
g__Bacillus	0.010001	SG_P	0.00065872
g__Bacteroides	0.0019296	SG_P	0.0067566
g__Burkholderia-Caballeronia-Paraburkholderia	0.0025177	AG_P	0.00523269
g__Comamonas	0.00070184	AG_P	0.0372317
g__Cutibacterium	0.0074741	AG_P	0.000139934
g__Enterococcus	0.00017375	SG_P	0.056702
g__Eubacterium coprostanoligenes group	0.0033955	SG_P	0.0057962
g__Gemella	0.0044813	AG_P	0.00974503
g__Granulicatella	0.0062106	AG_P	0.000119792
g__Haemophilus	-0.0013501	AG_P	5.06516e-05
g__Helicobacter	0.0072239	AG_P	3.32222e-06
g__Lactobacillus	0.0044479	SG_P	0.00225914
g__Novosphingobium	0.014896	AG_P	0.00524552
g__Phyllobacterium	0.0043769	AG_P	0.0127127
g__Porphyromonas	0.0012342	AG_P	0.00028266
g__Pseudomonas	0.051653	AG_P	1.90409e-05
g__Ralstonia	0.00096661	AG_P	0.00625356
g__Rothia	0.0057847	AG_P	3.59844e-05
g__Ruminococcaceae UCG-005	0.0021437	SG_P	0.262167
g__Streptococcus	0.01252	AG_P	5.14575e-05
g__Veillonella	0.0059579	SG_P	0.0102626
g__Weissella	0.0048175	SG_P	0.000239168

## Sheet: Exogenous compound
Supplementary Table S2. Lists of exogenous compound of 18 representative strains in Bacteroides and Weissella
KEGG compound	Bacteroides_caccae_ATCC_43185	Bacteroides_cellulosilyticus_DSM_14838	Bacteroides_uniformis_ATCC_8492	Bacteroides_coprophilus_DSM_18228	Bacteroides_dorei_5_1_36_D4	Bacteroides_dorei_DSM_17855	Bacteroides_eggerthii_DSM_20697	Bacteroides_finegoldii_DSM_17565	Bacteroides_fragilis_3_1_12	Bacteroides_ovatus_ATCC_8483	Bacteroides_pectinophilus_ATCC_43243	Bacteroides_stercoris_ATCC_43183	Bacteroides_thetaiotaomicron_VPI_5482	Bacteroides_vulgatus_ATCC_8482	Bacteroides_xylanisolvens_XB1A	Weissella_cibaria_KACC_11862	Weissella_confusa_LBAE_C39-2	Weissella_paramesenteroides_ATCC_33313
N-Pantothenoylcysteine	N-Pantothenoylcysteine	N-Pantothenoylcysteine	N-Pantothenoylcysteine	N-Pantothenoylcysteine	N-Pantothenoylcysteine	N-Pantothenoylcysteine	N-Pantothenoylcysteine	N-Pantothenoylcysteine	N-Pantothenoylcysteine	N-Pantothenoylcysteine	N-Pantothenoylcysteine	N-Pantothenoylcysteine	N-Pantothenoylcysteine	N-Pantothenoylcysteine	N-Pantothenoylcysteine	N-Pantothenoylcysteine	N-Pantothenoylcysteine	N-Pantothenoylcysteine
Pantetheine	Pantetheine	Pantetheine	Pantetheine	Pantetheine	Pantetheine	Pantetheine	Pantetheine	Pantetheine	Pantetheine	Pantetheine	Pantetheine	Pantetheine	Pantetheine	Pantetheine	Pantetheine	Pantetheine	Pantetheine	Pantetheine
D-Glucoside	D-Glucoside	D-Glucoside	D-Glucoside	D-Glucoside	D-Glucoside	D-Glucoside	D-Glucoside	D-Glucoside	D-Glucoside	D-Glucoside		D-Glucoside	D-Glucoside	D-Glucoside	D-Glucoside	D-Glucoside	D-Glucoside	D-Glucoside
Amygdalin	Amygdalin	Amygdalin	Amygdalin	Amygdalin	Amygdalin	Amygdalin	Amygdalin	Amygdalin	Amygdalin	Amygdalin		Amygdalin	Amygdalin	Amygdalin	Amygdalin	Amygdalin	Amygdalin	Amygdalin
4-Hydroxymandelonitrile beta-D-glucoside	4-Hydroxymandelonitrile beta-D-glucoside	4-Hydroxymandelonitrile beta-D-glucoside	4-Hydroxymandelonitrile beta-D-glucoside	4-Hydroxymandelonitrile beta-D-glucoside	4-Hydroxymandelonitrile beta-D-glucoside	4-Hydroxymandelonitrile beta-D-glucoside	4-Hydroxymandelonitrile beta-D-glucoside	4-Hydroxymandelonitrile beta-D-glucoside	4-Hydroxymandelonitrile beta-D-glucoside	4-Hydroxymandelonitrile beta-D-glucoside		4-Hydroxymandelonitrile beta-D-glucoside	4-Hydroxymandelonitrile beta-D-glucoside	4-Hydroxymandelonitrile beta-D-glucoside	4-Hydroxymandelonitrile beta-D-glucoside	4-Hydroxymandelonitrile beta-D-glucoside	4-Hydroxymandelonitrile beta-D-glucoside	4-Hydroxymandelonitrile beta-D-glucoside
Lotaustralin	Lotaustralin	Lotaustralin	Lotaustralin	Lotaustralin	Lotaustralin	Lotaustralin	Lotaustralin	Lotaustralin	Lotaustralin	Lotaustralin		Lotaustralin	Lotaustralin	Lotaustralin	Lotaustralin	Lotaustralin	Lotaustralin	Lotaustralin
Phaseolunatin	Phaseolunatin	Phaseolunatin	Phaseolunatin	Phaseolunatin	Phaseolunatin	Phaseolunatin	Phaseolunatin	Phaseolunatin	Phaseolunatin	Phaseolunatin		Phaseolunatin	Phaseolunatin	Phaseolunatin	Phaseolunatin	Phaseolunatin	Phaseolunatin	Phaseolunatin
cysteine	cysteine	cysteine	cysteine	cysteine	cysteine	cysteine	cysteine	cysteine	cysteine	cysteine	cysteine	cysteine	cysteine	cysteine
Se-Methyl-L-selenocysteine	Se-Methyl-L-selenocysteine	Se-Methyl-L-selenocysteine	Se-Methyl-L-selenocysteine	Se-Methyl-L-selenocysteine	Se-Methyl-L-selenocysteine	Se-Methyl-L-selenocysteine	Se-Methyl-L-selenocysteine	Se-Methyl-L-selenocysteine	Se-Methyl-L-selenocysteine	Se-Methyl-L-selenocysteine	Se-Methyl-L-selenocysteine	Se-Methyl-L-selenocysteine	Se-Methyl-L-selenocysteine	Se-Methyl-L-selenocysteine
Selenocystathionine	Selenocystathionine	Selenocystathionine	Selenocystathionine	Selenocystathionine	Selenocystathionine	Selenocystathionine	Selenocystathionine	Selenocystathionine	Selenocystathionine	Selenocystathionine		Selenocystathionine	Selenocystathionine	Selenocystathionine	Selenocystathionine
lpha-Diamino-beta-dithiolactic acid	lpha-Diamino-beta-dithiolactic acid	lpha-Diamino-beta-dithiolactic acid	lpha-Diamino-beta-dithiolactic acid	lpha-Diamino-beta-dithiolactic acid	lpha-Diamino-beta-dithiolactic acid	lpha-Diamino-beta-dithiolactic acid	lpha-Diamino-beta-dithiolactic acid	lpha-Diamino-beta-dithiolactic acid	lpha-Diamino-beta-dithiolactic acid	lpha-Diamino-beta-dithiolactic acid		lpha-Diamino-beta-dithiolactic acid	lpha-Diamino-beta-dithiolactic acid	lpha-Diamino-beta-dithiolactic acid	lpha-Diamino-beta-dithiolactic acid	lpha-Diamino-beta-dithiolactic acid	lpha-Diamino-beta-dithiolactic acid	lpha-Diamino-beta-dithiolactic acid
4-Hydroxyglutamate semialdehyde	4-Hydroxyglutamate semialdehyde				4-Hydroxyglutamate semialdehyde	4-Hydroxyglutamate semialdehyde			4-Hydroxyglutamate semialdehyde				4-Hydroxyglutamate semialdehyde	4-Hydroxyglutamate semialdehyde
Adenosine diphosphate ribose	Adenosine diphosphate ribose		Adenosine diphosphate ribose	Adenosine diphosphate ribose	Adenosine diphosphate ribose	Adenosine diphosphate ribose	Adenosine diphosphate ribose	Adenosine diphosphate ribose	Adenosine diphosphate ribose	Adenosine diphosphate ribose	Adenosine diphosphate ribose			Adenosine diphosphate ribose		Adenosine diphosphate ribose	Adenosine diphosphate ribose	Adenosine diphosphate ribose
Xanthosine 5'-triphosphate	Xanthosine 5'-triphosphate	Xanthosine 5'-triphosphate	Xanthosine 5'-triphosphate	Xanthosine 5'-triphosphate	Xanthosine 5'-triphosphate	Xanthosine 5'-triphosphate	Xanthosine 5'-triphosphate	Xanthosine 5'-triphosphate	Xanthosine 5'-triphosphate	Xanthosine 5'-triphosphate	Xanthosine 5'-triphosphate	Xanthosine 5'-triphosphate	Xanthosine 5'-triphosphate	Xanthosine 5'-triphosphate	Xanthosine 5'-triphosphate	Xanthosine 5'-triphosphate	Xanthosine 5'-triphosphate	Xanthosine 5'-triphosphate
Digalactosylceramide	Digalactosylceramide	Digalactosylceramide	Digalactosylceramide	Digalactosylceramide	Digalactosylceramide	Digalactosylceramide		Digalactosylceramide	Digalactosylceramide	Digalactosylceramide		Digalactosylceramide	Digalactosylceramide	Digalactosylceramide	Digalactosylceramide
Digalactosyl-diacylglycerol	Digalactosyl-diacylglycerol	Digalactosyl-diacylglycerol	Digalactosyl-diacylglycerol	Digalactosyl-diacylglycerol	Digalactosyl-diacylglycerol	Digalactosyl-diacylglycerol		Digalactosyl-diacylglycerol	Digalactosyl-diacylglycerol	Digalactosyl-diacylglycerol		Digalactosyl-diacylglycerol	Digalactosyl-diacylglycerol	Digalactosyl-diacylglycerol	Digalactosyl-diacylglycerol
Manninotriose	Manninotriose			Manninotriose	Manninotriose	Manninotriose		Manninotriose	Manninotriose	Manninotriose				Manninotriose	Manninotriose
Stachyose	Stachyose	Stachyose	Stachyose	Stachyose	Stachyose	Stachyose		Stachyose	Stachyose	Stachyose		Stachyose	Stachyose	Stachyose	Stachyose	Stachyose	Stachyose	Stachyose
Hydroxylamine	Hydroxylamine	Hydroxylamine	Hydroxylamine		Hydroxylamine	Hydroxylamine			Hydroxylamine	Hydroxylamine	Hydroxylamine		Hydroxylamine	Hydroxylamine	Hydroxylamine
tRNA	tRNA	tRNA	tRNA	tRNA	tRNA	tRNA	tRNA	tRNA	tRNA	tRNA		tRNA	tRNA	tRNA	tRNA	tRNA	tRNA	tRNA
Iminoacetic acid	Iminoacetic acid		Iminoacetic acid	Iminoacetic acid	Iminoacetic acid	Iminoacetic acid	Iminoacetic acid	Iminoacetic acid	Iminoacetic acid	Iminoacetic acid		Iminoacetic acid	Iminoacetic acid	Iminoacetic acid	Iminoacetic acid
N-Formylderivatives	N-Formylderivatives	N-Formylderivatives	N-Formylderivatives		N-Formylderivatives	N-Formylderivatives	N-Formylderivatives	N-Formylderivatives		N-Formylderivatives		N-Formylderivatives	N-Formylderivatives	N-Formylderivatives	N-Formylderivatives
N-Acetylneuraminyl-galactosylceramide	N-Acetylneuraminyl-galactosylceramide		N-Acetylneuraminyl-galactosylceramide	N-Acetylneuraminyl-galactosylceramide	N-Acetylneuraminyl-galactosylceramide	N-Acetylneuraminyl-galactosylceramide		N-Acetylneuraminyl-galactosylceramide		N-Acetylneuraminyl-galactosylceramide		N-Acetylneuraminyl-galactosylceramide	N-Acetylneuraminyl-galactosylceramide	N-Acetylneuraminyl-galactosylceramide	N-Acetylneuraminyl-galactosylceramide
Glycerophosphocholine	Glycerophosphocholine	Glycerophosphocholine	Glycerophosphocholine	Glycerophosphocholine	Glycerophosphocholine	Glycerophosphocholine	Glycerophosphocholine	Glycerophosphocholine	Glycerophosphocholine	Glycerophosphocholine		Glycerophosphocholine	Glycerophosphocholine	Glycerophosphocholine	Glycerophosphocholine	Glycerophosphocholine	Glycerophosphocholine	Glycerophosphocholine
Glycerophosphoethanolamine	Glycerophosphoethanolamine	Glycerophosphoethanolamine	Glycerophosphoethanolamine	Glycerophosphoethanolamine	Glycerophosphoethanolamine	Glycerophosphoethanolamine	Glycerophosphoethanolamine	Glycerophosphoethanolamine		Glycerophosphoethanolamine		Glycerophosphoethanolamine	Glycerophosphoethanolamine	Glycerophosphoethanolamine	Glycerophosphoethanolamine	Glycerophosphoethanolamine	Glycerophosphoethanolamine	Glycerophosphoethanolamine
Acyl coenzyme A	Acyl coenzyme A	Acyl coenzyme A	Acyl coenzyme A	Acyl coenzyme A	Acyl coenzyme A		Acyl coenzyme A	Acyl coenzyme A		Acyl coenzyme A		Acyl coenzyme A	Acyl coenzyme A	Acyl coenzyme A	Acyl coenzyme A	Acyl coenzyme A	Acyl coenzyme A	Acyl coenzyme A
Inositol 1-phosphate	Inositol 1-phosphate	Inositol 1-phosphate		Inositol 1-phosphate	Inositol 1-phosphate	Inositol 1-phosphate	Inositol 1-phosphate	Inositol 1-phosphate		Inositol 1-phosphate			Inositol 1-phosphate	Inositol 1-phosphate	Inositol 1-phosphate
N-Acetylneuraminic acid	N-Acetylneuraminic acid			N-Acetylneuraminic acid		N-Acetylneuraminic acid				N-Acetylneuraminic acid					N-Acetylneuraminic acid
S-Cysteinylglycine	S-Cysteinylglycine	S-Cysteinylglycine	S-Cysteinylglycine	S-Cysteinylglycine	S-Cysteinylglycine	S-Cysteinylglycine	S-Cysteinylglycine	S-Cysteinylglycine		S-Cysteinylglycine	S-Cysteinylglycine	S-Cysteinylglycine	S-Cysteinylglycine	S-Cysteinylglycine	S-Cysteinylglycine	S-Cysteinylglycine	S-Cysteinylglycine	S-Cysteinylglycine
Arogenic acid	Arogenic acid	Arogenic acid	Arogenic acid	Arogenic acid	Arogenic acid	Arogenic acid	Arogenic acid	Arogenic acid		Arogenic acid	Arogenic acid	Arogenic acid	Arogenic acid	Arogenic acid	Arogenic acid
N-Methyltyramine	N-Methyltyramine	N-Methyltyramine	N-Methyltyramine	N-Methyltyramine	N-Methyltyramine	N-Methyltyramine	N-Methyltyramine	N-Methyltyramine	N-Methyltyramine	N-Methyltyramine		N-Methyltyramine	N-Methyltyramine	N-Methyltyramine	N-Methyltyramine
N2-Succinyl-L-ornithine	N2-Succinyl-L-ornithine	N2-Succinyl-L-ornithine	N2-Succinyl-L-ornithine	N2-Succinyl-L-ornithine	N2-Succinyl-L-ornithine	N2-Succinyl-L-ornithine	N2-Succinyl-L-ornithine	N2-Succinyl-L-ornithine	N2-Succinyl-L-ornithine	N2-Succinyl-L-ornithine		N2-Succinyl-L-ornithine	N2-Succinyl-L-ornithine	N2-Succinyl-L-ornithine	N2-Succinyl-L-ornithine
N-Acetyl-L-citrulline	N-Acetyl-L-citrulline	N-Acetyl-L-citrulline	N-Acetyl-L-citrulline	N-Acetyl-L-citrulline	N-Acetyl-L-citrulline	N-Acetyl-L-citrulline	N-Acetyl-L-citrulline	N-Acetyl-L-citrulline	N-Acetyl-L-citrulline	N-Acetyl-L-citrulline		N-Acetyl-L-citrulline	N-Acetyl-L-citrulline	N-Acetyl-L-citrulline	N-Acetyl-L-citrulline
Methylselenic acid	Methylselenic acid	Methylselenic acid	Methylselenic acid	Methylselenic acid	Methylselenic acid	Methylselenic acid	Methylselenic acid	Methylselenic acid	Methylselenic acid	Methylselenic acid	Methylselenic acid	Methylselenic acid	Methylselenic acid	Methylselenic acid	Methylselenic acid	Methylselenic acid	Methylselenic acid	Methylselenic acid
Selenite	Selenite	Selenite	Selenite	Selenite	Selenite	Selenite	Selenite	Selenite	Selenite	Selenite	Selenite	Selenite	Selenite	Selenite	Selenite	Selenite	Selenite	Selenite
5'-Deoxy-5-fluorocytidine	5'-Deoxy-5-fluorocytidine	5'-Deoxy-5-fluorocytidine	5'-Deoxy-5-fluorocytidine	5'-Deoxy-5-fluorocytidine	5'-Deoxy-5-fluorocytidine	5'-Deoxy-5-fluorocytidine	5'-Deoxy-5-fluorocytidine	5'-Deoxy-5-fluorocytidine	5'-Deoxy-5-fluorocytidine	5'-Deoxy-5-fluorocytidine	5'-Deoxy-5-fluorocytidine	5'-Deoxy-5-fluorocytidine	5'-Deoxy-5-fluorocytidine	5'-Deoxy-5-fluorocytidine	5'-Deoxy-5-fluorocytidine
6-Methylmercaptopurine	6-Methylmercaptopurine	6-Methylmercaptopurine	6-Methylmercaptopurine	6-Methylmercaptopurine	6-Methylmercaptopurine	6-Methylmercaptopurine	6-Methylmercaptopurine	6-Methylmercaptopurine	6-Methylmercaptopurine	6-Methylmercaptopurine	6-Methylmercaptopurine	6-Methylmercaptopurine	6-Methylmercaptopurine	6-Methylmercaptopurine	6-Methylmercaptopurine	6-Methylmercaptopurine	6-Methylmercaptopurine	6-Methylmercaptopurine
Galactosylceramide sulfate	Galactosylceramide sulfate	Galactosylceramide sulfate	Galactosylceramide sulfate	Galactosylceramide sulfate				Galactosylceramide sulfate	Galactosylceramide sulfate	Galactosylceramide sulfate			Galactosylceramide sulfate	Galactosylceramide sulfate	Galactosylceramide sulfate
Estrone 3-sulfate	Estrone 3-sulfate	Estrone 3-sulfate	Estrone 3-sulfate	Estrone 3-sulfate					Estrone 3-sulfate	Estrone 3-sulfate			Estrone 3-sulfate	Estrone 3-sulfate	Estrone 3-sulfate
Taurochenodeoxycholic acid	Taurochenodeoxycholic acid	Taurochenodeoxycholic acid	Taurochenodeoxycholic acid	Taurochenodeoxycholic acid	Taurochenodeoxycholic acid	Taurochenodeoxycholic acid	Taurochenodeoxycholic acid		Taurochenodeoxycholic acid	Taurochenodeoxycholic acid	Taurochenodeoxycholic acid	Taurochenodeoxycholic acid	Taurochenodeoxycholic acid	Taurochenodeoxycholic acid	Taurochenodeoxycholic acid
Glycochenodeoxycholic acid	Glycochenodeoxycholic acid	Glycochenodeoxycholic acid	Glycochenodeoxycholic acid	Glycochenodeoxycholic acid	Glycochenodeoxycholic acid	Glycochenodeoxycholic acid	Glycochenodeoxycholic acid		Glycochenodeoxycholic acid	Glycochenodeoxycholic acid	Glycochenodeoxycholic acid	Glycochenodeoxycholic acid	Glycochenodeoxycholic acid	Glycochenodeoxycholic acid	Glycochenodeoxycholic acid
3-Oxostearoyl-CoA	3-Oxostearoyl-CoA	3-Oxostearoyl-CoA	3-Oxostearoyl-CoA	3-Oxostearoyl-CoA	3-Oxostearoyl-CoA	3-Oxostearoyl-CoA	3-Oxostearoyl-CoA	3-Oxostearoyl-CoA	3-Oxostearoyl-CoA	3-Oxostearoyl-CoA	3-Oxostearoyl-CoA	3-Oxostearoyl-CoA	3-Oxostearoyl-CoA	3-Oxostearoyl-CoA	3-Oxostearoyl-CoA	3-Oxostearoyl-CoA	3-Oxostearoyl-CoA	3-Oxostearoyl-CoA
Galactan	Galactan	Galactan	Galactan	Galactan	Galactan	Galactan	Galactan	Galactan	Galactan	Galactan		Galactan	Galactan	Galactan	Galactan	Galactan	Galactan	Galactan
Hydroxyoctadecadienoic acid
Rhamnulose	Rhamnulose	Rhamnulose	Rhamnulose		Rhamnulose	Rhamnulose	Rhamnulose	Rhamnulose		Rhamnulose		Rhamnulose	Rhamnulose	Rhamnulose	Rhamnulose
beta-1,4-Poly-N-acetyl-D-glucosamine		beta-1,4-Poly-N-acetyl-D-glucosamine	beta-1,4-Poly-N-acetyl-D-glucosamine	beta-1,4-Poly-N-acetyl-D-glucosamine	beta-1,4-Poly-N-acetyl-D-glucosamine	beta-1,4-Poly-N-acetyl-D-glucosamine								beta-1,4-Poly-N-acetyl-D-glucosamine
Selenomethionine		Selenomethionine
2,6-Dimethyl-5-methylene-3-oxo-heptanoyl-CoA		2,6-Dimethyl-5-methylene-3-oxo-heptanoyl-CoA	2,6-Dimethyl-5-methylene-3-oxo-heptanoyl-CoA		2,6-Dimethyl-5-methylene-3-oxo-heptanoyl-CoA	2,6-Dimethyl-5-methylene-3-oxo-heptanoyl-CoA		2,6-Dimethyl-5-methylene-3-oxo-heptanoyl-CoA				2,6-Dimethyl-5-methylene-3-oxo-heptanoyl-CoA		2,6-Dimethyl-5-methylene-3-oxo-heptanoyl-CoA
4-Hydroxyphenylacetyl-CoA		4-Hydroxyphenylacetyl-CoA	4-Hydroxyphenylacetyl-CoA		4-Hydroxyphenylacetyl-CoA	4-Hydroxyphenylacetyl-CoA		4-Hydroxyphenylacetyl-CoA				4-Hydroxyphenylacetyl-CoA		4-Hydroxyphenylacetyl-CoA
6-Thioxanthine 5'-monophosphate		6-Thioxanthine 5'-monophosphate
Bicarbonate		Bicarbonate									Bicarbonate
1,4-beta-D-Mannan		1,4-beta-D-Mannan	1,4-beta-D-Mannan							1,4-beta-D-Mannan					1,4-beta-D-Mannan
2'-Deoxyinosine 5'-triphosphate			2'-Deoxyinosine 5'-triphosphate				2'-Deoxyinosine 5'-triphosphate				2'-Deoxyinosine 5'-triphosphate	2'-Deoxyinosine 5'-triphosphate
Inosine tripolyphosphate			Inosine tripolyphosphate				Inosine tripolyphosphate				Inosine tripolyphosphate	Inosine tripolyphosphate
1-Phosphatidyl-D-myo-inositol			1-Phosphatidyl-D-myo-inositol									1-Phosphatidyl-D-myo-inositol
D-glycero-alpha-D-manno-Heptose 1,7-bisphosphate			D-glycero-alpha-D-manno-Heptose 1,7-bisphosphate
Methylthioadenosine			Methylthioadenosine	Methylthioadenosine										Methylthioadenosine		Methylthioadenosine	Methylthioadenosine
5-Fluorouridine			5-Fluorouridine								5-Fluorouridine					5-Fluorouridine	5-Fluorouridine
SN38 glucuronide			SN38 glucuronide					SN38 glucuronide		SN38 glucuronide
O-beta-D-glucuronide
Bilirubin-bisglucuronoside			Bilirubin-bisglucuronoside					Bilirubin-bisglucuronoside		Bilirubin-bisglucuronoside
4-Hydroxy-5-phenyltetrahydro-1,3-oxazin-2-one					4-Hydroxy-5-phenyltetrahydro-1,3-oxazin-2-one									4-Hydroxy-5-phenyltetrahydro-1,3-oxazin-2-one
2-Phenyl-1,3-propanediol monocarbamate					2-Phenyl-1,3-propanediol monocarbamate									2-Phenyl-1,3-propanediol monocarbamate
Aldophosphamide					Aldophosphamide									Aldophosphamide
Chloral hydrate					Chloral hydrate									Chloral hydrate
Pyruvic aldehyde					Pyruvic aldehyde
L-Asparaginyl-tRNA											L-Asparaginyl-tRNA
Apo-[acyl-carrier-protein]											Apo-[acyl-carrier-protein]
Geranylgeranyl diphosphate											Geranylgeranyl diphosphate
Bactoprenyl diphosphate											Bactoprenyl diphosphate
Farnesyl diphosphate											Farnesyl diphosphate
all-trans-Heptaprenyl diphosphate											all-trans-Heptaprenyl diphosphate
Dimethylallyl diphosphate											Dimethylallyl diphosphate
Isopentenyl diphosphate											Isopentenyl diphosphate
Geranyl diphosphate											Geranyl diphosphate
Glutamic acid											Glutamic acid
phosphoribosyl)imidazole-4-carboxamide											phosphoribosyl)imidazole-4-carboxamide
D-erythro-Imidazole-glycerol phosphate											D-erythro-Imidazole-glycerol phosphate
Carboxynorspermidine											Carboxynorspermidine
Carboxyspermidine											Carboxyspermidine
S-Ribosyl-L-homocysteine											S-Ribosyl-L-homocysteine
Selenohomocysteine											Selenohomocysteine
NADP											NADP
D-Alanyl-D-alanine													D-Alanyl-D-alanine
N-Acetyl-D-glucosamine																N-Acetyl-D-glucosamine	N-Acetyl-D-glucosamine	N-Acetyl-D-glucosamine
Salicin 6-phosphate																Salicin 6-phosphate	Salicin 6-phosphate	Salicin 6-phosphate
Arbutin 6-phosphate																Arbutin 6-phosphate	Arbutin 6-phosphate	Arbutin 6-phosphate
Undecaprenol																Undecaprenol	Undecaprenol	Undecaprenol
(5S,6E,8Z,11Z,14Z)-5-Hydroperoxyicosa-6,8,11,14-tetraenoate																(5S,6E,8Z,11Z,14Z)-5-Hydroperoxyicosa-6,8,11,14-tetraenoate	(5S,6E,8Z,11Z,14Z)-5-Hydroperoxyicosa-6,8,11,14-tetraenoate	(5S,6E,8Z,11Z,14Z)-5-Hydroperoxyicosa-6,8,11,14-tetraenoate
15-Hydroperoxyeicosatetraenoic acid																15-Hydroperoxyeicosatetraenoic acid	15-Hydroperoxyeicosatetraenoic acid	15-Hydroperoxyeicosatetraenoic acid
Indole-3-acetamide																Indole-3-acetamide	Indole-3-acetamide	Indole-3-acetamide
4-Guanidinobutanamide																4-Guanidinobutanamide	4-Guanidinobutanamide	4-Guanidinobutanamide
D-2,6-Diaminohexanoic acid																D-2,6-Diaminohexanoic acid	D-2,6-Diaminohexanoic acid	D-2,6-Diaminohexanoic acid
UDP-N-acetylmuramoyl-L-alanyl-gamma-D-glutamyl-meso-2,6-diaminopimelate																UDP-N-acetylmuramoyl-L-alanyl-gamma-D-glutamyl-meso-2,6-diaminopimelate	UDP-N-acetylmuramoyl-L-alanyl-gamma-D-glutamyl-meso-2,6-diaminopimelate	UDP-N-acetylmuramoyl-L-alanyl-gamma-D-glutamyl-meso-2,6-diaminopimelate
Hydrogen sulfide																Hydrogen sulfide	Hydrogen sulfide	Hydrogen sulfide
Selenocysteine																Selenocysteine	Selenocysteine	Selenocysteine
Methionine S-oxide																Methionine S-oxide	Methionine S-oxide	Methionine S-oxide
Deoxyuridine																Deoxyuridine	Deoxyuridine	Deoxyuridine
Acyl-carrier protein																Acyl-carrier protein	Acyl-carrier protein	Acyl-carrier protein
Oleoyl-[acyl-carrier protein]																Oleoyl-[acyl-carrier protein]	Oleoyl-[acyl-carrier protein]	Oleoyl-[acyl-carrier protein]
Raffinose																Raffinose	Raffinose	Raffinose
2-Hydroxybutanoic acid																2-Hydroxybutanoic acid	2-Hydroxybutanoic acid	2-Hydroxybutanoic acid
Mercaptopyruvate																Mercaptopyruvate	Mercaptopyruvate	Mercaptopyruvate

## Sheet: Compound-associated food
Supplementary Table S3. Lists of food related to exogenous compound
KEGG compound	N-Pantothenoylcysteine	Pantetheine	D-Glucoside	Amygdalin	4-Hydroxymandelonitrile beta-D-glucoside	Lotaustralin	Phaseolunatin	cysteine	Se-Methylselenocysteine	Selenocystathionine	lpha-Diamino-beta-dithiolactic acid	4-Hydroxyglutamate semialdehyde	Adenosine diphosphate ribose	Xanthosine 5'-triphosphate	Digalactosylceramide	Digalactosyl-diacylglycerol	Manninotriose	Stachyose	Hydroxylamine	tRNA	Iminoacetic acid	N-Formylderivatives	N-Acetylneuraminyl-galactosylceramide	Glycerophosphocholine	Glycerophosphoethanolamine	Acyl coenzyme A	Inositol 1-phosphate	N-Acetylneuraminic acid	S-Cysteinylglycine	Arogenic acid	N-Methyltyramine	N2-Succinyl-L-ornithine	N-Acetyl-L-citrulline	Methylselenic acid	Selenite	5'-Deoxy-5-fluorocytidine	6-Methylmercaptopurine	Galactosylceramide sulfate	Estrone 3-sulfate	Taurochenodeoxycholic acid	Glycochenodeoxycholic acid	3-Oxostearoyl-CoA	Galactan	Hydroxyoctadecadienoic acid	Rhamnulose	beta-1,4-Poly-N-acetyl-D-glucosamine	Selenomethionine	2,6-Dimethyl-5-methylene-3-oxo-heptanoyl-CoA	4-Hydroxyphenylacetyl-CoA
1	Anatidae	Anatidae	NA	Almond	Abalone		Arabica coffee	Milk (Cow)	Anatidae	Abalone	Acorn		Abalone					Almond		NA	NA	NA	NA	Beer		NA	Anatidae	Eggs	Abalone	Abalone			Abalone	NA	Abalone	NA	NA	NA					NA	NO			Garden onion	NA
2	Beefalo	Beefalo		Apple	Abiyuch		Black tea	Arabica coffee	Beefalo	Abiyuch	Acorn squash	Anatidae	Abiyuch	Anatidae	Anatidae	Anatidae	Cocoa bean	Arabica coffee	Milk (Cow)					Milk (Cow)	Anatidae		Beefalo	Milk (Cow)	Abiyuch	Abiyuch	Barley	Anatidae	Abiyuch		Abiyuch				Milk (Cow)	Anatidae	Anatidae	Anatidae				Anatidae	Abalone		Anatidae
3	Bison	Bison		Apricot	Acerola	Black tea	Flaxseed	Black tea	Bison	Acerola	Adzuki bean	Beefalo	Acerola	Beefalo	Beefalo	Beefalo	Common hazelnut	Black-eyed pea	Gram bean					Abalone	Beefalo		Bison	Anatidae	Acerola	Acerola	Breakfast cereal	Beefalo	Acerola		Acerola				Anatidae	Beefalo	Beefalo	Beefalo			Anatidae	Beefalo	Abiyuch		Beefalo
4	Buffalo	Buffalo		Common chokecherry	Acorn	Flaxseed	Green tea	Carrot	Buffalo	Acorn	Agave	Bison	Acorn	Bison	Bison	Bison	Potato	Cocoa bean	Mung bean					Abiyuch	Bison		Buffalo	Beefalo	Acorn	Acorn	Lemon	Bison	Acorn		Acorn				Beefalo	Bison	Bison	Bison			Beefalo	Bison	Acerola		Bison
5	Cattle (Beef, Veal)	Cattle (Beef, Veal)		European plum	Adzuki bean	Green tea	Herbal tea	Common wheat	Cattle (Beef, Veal)	Adzuki bean	Allium	Buffalo	Adzuki bean	Buffalo	Buffalo	Buffalo		Common grape	Anatidae					Acerola	Buffalo		Cattle (Beef, Veal)	Bison	Adzuki bean	Adzuki bean	Mandarin orange (Clementine, Tangerine)	Buffalo	Adzuki bean		Adzuki bean				Bison	Buffalo	Buffalo	Buffalo			Bison	Buffalo	Acorn		Buffalo
6	Chicken	Chicken		Lima bean	Agar	Herbal tea	Lima bean	Date	Chicken	Agar	Almond	Cattle (Beef, Veal)	Agar	Cattle (Beef, Veal)	Cattle (Beef, Veal)	Cattle (Beef, Veal)		Common hazelnut	Beefalo					Acorn	Cattle (Beef, Veal)		Chicken	Buffalo	Agar	Agar	Sweet orange	Cattle (Beef, Veal)	Agar		Agar				Buffalo	Cattle (Beef, Veal)	Cattle (Beef, Veal)	Cattle (Beef, Veal)			Buffalo	Cattle (Beef, Veal)	Adzuki bean		Cattle (Beef, Veal)
7	Columbidae (Dove, Pigeon)	Columbidae (Dove, Pigeon)		Loquat	Agave	Red tea	Red tea	Egg yolk	Columbidae (Dove, Pigeon)	Agave	Amaranth	Chicken	Agave	Chicken	Chicken	Chicken		Common oregano	Bison					Adzuki bean	Chicken		Columbidae (Dove, Pigeon)	Cattle (Beef, Veal)	Agave	Agave	Anatidae	Chicken	Agave		Agave				Cattle (Beef, Veal)	Chicken	Chicken	Chicken			Cattle (Beef, Veal)	Chicken	Agar		Chicken
8	Deer	Deer		Passion fruit	Alaska blueberry	Abalone	Robusta coffee	Eggs	Deer	Alaska blueberry	American butterfish	Columbidae (Dove, Pigeon)	Alaska blueberry	Columbidae (Dove, Pigeon)	Columbidae (Dove, Pigeon)	Columbidae (Dove, Pigeon)		Common pea	Buffalo					Agar	Columbidae (Dove, Pigeon)		Deer	Chicken	Alaska blueberry	Alaska blueberry	Beefalo	Columbidae (Dove, Pigeon)	Alaska blueberry		Alaska blueberry				Chicken	Columbidae (Dove, Pigeon)	Columbidae (Dove, Pigeon)	Columbidae (Dove, Pigeon)			Chicken	Columbidae (Dove, Pigeon)	Agave		Columbidae (Dove, Pigeon)
9	Domestic goat	Domestic goat		Peach	Alaska wild rhubarb	Abiyuch	Abalone	Flaxseed	Domestic goat	Alaska wild rhubarb	American lobster	Deer	Alaska wild rhubarb	Deer	Deer	Deer		Common verbena	Cattle (Beef, Veal)					Agave	Deer		Domestic goat	Columbidae (Dove, Pigeon)	Alaska wild rhubarb	Alaska wild rhubarb	Bison	Deer	Alaska wild rhubarb		Alaska wild rhubarb				Columbidae (Dove, Pigeon)	Deer	Deer	Deer			Columbidae (Dove, Pigeon)	Deer	Alaska blueberry		Deer
10	Domestic pig	Domestic pig		Pear	Alfalfa	Acerola	Abiyuch	Garden onion	Domestic pig	Alfalfa	American shad	Domestic goat	Alfalfa	Domestic goat	Domestic goat	Domestic goat		Common wheat	Chicken					Alaska blueberry	Domestic goat		Domestic pig	Deer	Alfalfa	Alfalfa	Buffalo	Domestic goat	Alfalfa		Alfalfa				Deer	Domestic goat	Domestic goat	Domestic goat			Deer	Domestic goat	Alaska wild rhubarb		Domestic goat
11	Elk	Elk		Quince	Allium	Acorn	Acerola	Ginger	Elk	Allium	Anatidae	Domestic pig	Allium	Domestic pig	Domestic pig	Domestic pig		Cornmint	Columbidae (Dove, Pigeon)					Alaska wild rhubarb	Domestic pig		Elk	Domestic goat	Allium	Allium	Cattle (Beef, Veal)	Domestic pig	Allium		Allium				Domestic goat	Domestic pig	Domestic pig	Domestic pig			Domestic goat	Domestic pig	Alfalfa		Domestic pig
12	Emu	Emu		Sour cherry	Allspice	Adzuki bean	Acorn	Ginkgo nuts	Emu	Allspice	Anchovy	Elk	Allspice	Elk	Elk	Elk		Date	Deer					Alfalfa	Elk		Emu	Domestic pig	Allspice	Allspice	Chicken	Elk	Allspice		Allspice				Domestic pig	Elk	Elk	Elk			Domestic pig	Elk	Allium		Elk
13	European rabbit	European rabbit			Almond	Agar	Adzuki bean	Green tea	European rabbit	Almond	Anguilliformes	Emu	Almond	Emu	Emu	Emu		Fenugreek	Domestic goat					Allium	Emu		European rabbit	Elk	Almond	Almond	Columbidae (Dove, Pigeon)	Emu	Almond		Almond				Elk	Emu	Emu	Emu			Elk	Emu	Allspice		Emu
14	Greylag goose	Greylag goose			Alpine sweetvetch	Agave	Agar	Herbal tea	Greylag goose	Alpine sweetvetch	Apple	European rabbit	Alpine sweetvetch	European rabbit	European rabbit	European rabbit		Gram bean	Domestic pig					Allspice	European rabbit		Greylag goose	Emu	Alpine sweetvetch	Alpine sweetvetch	Deer	European rabbit	Alpine sweetvetch		Alpine sweetvetch				Emu	European rabbit	European rabbit	European rabbit			Emu	European rabbit	Almond		European rabbit
15	Guinea hen	Guinea hen			Amaranth	Alaska blueberry	Agave	Linden	Guinea hen	Amaranth	Apricot	Greylag goose	Amaranth	Greylag goose	Greylag goose	Greylag goose		Lemon balm	Elk					Almond	Greylag goose		Guinea hen	European rabbit	Amaranth	Amaranth	Domestic goat	Greylag goose	Amaranth		Amaranth				European rabbit	Greylag goose	Greylag goose	Greylag goose			European rabbit	Greylag goose	Alpine sweetvetch		Greylag goose
16	Horse	Horse			American butterfish	Alaska wild rhubarb	Alaska blueberry	Red tea	Horse	American butterfish	Arabica coffee	Guinea hen	American butterfish	Guinea hen	Guinea hen	Guinea hen		Lentils	Emu					Alpine sweetvetch	Guinea hen		Horse	Greylag goose	American butterfish	American butterfish	Domestic pig	Guinea hen	American butterfish		American butterfish				Greylag goose	Guinea hen	Guinea hen	Guinea hen			Greylag goose	Guinea hen	Amaranth		Guinea hen
17	Mallard duck	Mallard duck			American cranberry	Alfalfa	Alaska wild rhubarb	Rice	Mallard duck	American cranberry	Arrowroot	Horse	American cranberry	Horse	Horse	Horse		Mung bean	European rabbit					Amaranth	Horse		Mallard duck	Guinea hen	American cranberry	American cranberry	Elk	Horse	American cranberry		American cranberry				Guinea hen	Horse	Horse	Horse			Guinea hen	Horse	American butterfish		Horse
18	Mountain hare	Mountain hare			American pokeweed	Allium	Alfalfa	Soft-necked garlic	Mountain hare	American pokeweed	Asian pear	Mallard duck	American pokeweed	Mallard duck	Mallard duck	Mallard duck		Potato	Greylag goose					American butterfish	Mallard duck		Mountain hare	Horse	American pokeweed	American pokeweed	Emu	Mallard duck	American pokeweed		American pokeweed				Horse	Mallard duck	Mallard duck	Mallard duck			Horse	Mallard duck	American cranberry		Mallard duck
19	Mule deer	Mule deer			Angelica	Allspice	Allium	Soy bean	Mule deer	Angelica	Asparagus	Mountain hare	Angelica	Mountain hare	Mountain hare	Mountain hare		Sacred lotus	Guinea hen					American cranberry	Mountain hare		Mule deer	Mallard duck	Angelica	Angelica	European rabbit	Mountain hare	Angelica		Angelica				Mallard duck	Mountain hare	Mountain hare	Mountain hare			Mallard duck	Mountain hare	American pokeweed		Mountain hare
20	Ostrich	Ostrich			Anise	Almond	Allspice	Sunflower	Ostrich	Anise	Atlantic cod	Mule deer	Anise	Mule deer	Mule deer	Mule deer		Soft-necked garlic	Horse					American pokeweed	Mule deer		Ostrich	Mountain hare	Anise	Anise	Greylag goose	Mule deer	Anise		Anise				Mountain hare	Mule deer	Mule deer	Mule deer			Mountain hare	Mule deer	Angelica		Mule deer
21	Pheasant	Pheasant			Annual wild rice	Alpine sweetvetch	Almond	Watermelon	Pheasant	Annual wild rice	Atlantic croaker	Ostrich	Annual wild rice	Ostrich	Ostrich	Ostrich		Soy bean	Mallard duck					Angelica	Ostrich		Pheasant	Mule deer	Annual wild rice	Annual wild rice	Guinea hen	Ostrich	Annual wild rice		Annual wild rice				Mule deer	Ostrich	Ostrich	Ostrich			Mule deer	Ostrich	Anise		Ostrich
22	Quail	Quail			Apple	Amaranth	Alpine sweetvetch	Wild carrot	Quail	Apple	Atlantic halibut	Pheasant	Apple	Pheasant	Pheasant	Pheasant		Sunflower	Mountain hare					Anise	Pheasant		Quail	Ostrich	Apple	Apple	Horse	Pheasant	Apple		Apple				Ostrich	Pheasant	Pheasant	Pheasant			Ostrich	Pheasant	Annual wild rice		Pheasant
23	Rabbit	Rabbit			Apricot	American butterfish	Amaranth	Abalone	Rabbit	Apricot	Atlantic herring	Quail	Apricot	Quail	Quail	Quail		Wild leek	Mule deer					Annual wild rice	Quail		Rabbit	Pheasant	Apricot	Apricot	Mallard duck	Quail	Apricot		Apricot				Pheasant	Quail	Quail	Quail			Pheasant	Quail	Apple		Quail
24	Rock ptarmigan	Rock ptarmigan			Arctic blackberry	American cranberry	American butterfish	Abiyuch	Rock ptarmigan	Arctic blackberry	Atlantic pollock	Rabbit	Arctic blackberry	Rabbit	Rabbit	Rabbit		Abalone	Ostrich					Apple	Rabbit		Rock ptarmigan	Quail	Arctic blackberry	Arctic blackberry	Mountain hare	Rabbit	Arctic blackberry		Arctic blackberry				Quail	Rabbit	Rabbit	Rabbit			Quail	Rabbit	Apricot		Rabbit
25	Sheep (Mutton, Lamb)	Sheep (Mutton, Lamb)			Arrowhead	American pokeweed	American cranberry	Acerola	Sheep (Mutton, Lamb)	Arrowhead	Atlantic salmon	Rock ptarmigan	Arrowhead	Rock ptarmigan	Rock ptarmigan	Rock ptarmigan		Abiyuch	Pheasant					Apricot	Rock ptarmigan		Sheep (Mutton, Lamb)	Rabbit	Arrowhead	Arrowhead	Mule deer	Rock ptarmigan	Arrowhead		Arrowhead				Rabbit	Rock ptarmigan	Rock ptarmigan	Rock ptarmigan			Rabbit	Rock ptarmigan	Arctic blackberry		Rock ptarmigan
26	Squab	Squab			Arrowroot	Angelica	American pokeweed	Acorn	Squab	Arrowroot	Atlantic wolffish	Sheep (Mutton, Lamb)	Arrowroot	Sheep (Mutton, Lamb)	Sheep (Mutton, Lamb)	Sheep (Mutton, Lamb)		Acerola	Quail					Arctic blackberry	Sheep (Mutton, Lamb)		Squab	Rock ptarmigan	Arrowroot	Arrowroot	Ostrich	Sheep (Mutton, Lamb)	Arrowroot		Arrowroot				Rock ptarmigan	Sheep (Mutton, Lamb)	Sheep (Mutton, Lamb)	Sheep (Mutton, Lamb)			Rock ptarmigan	Sheep (Mutton, Lamb)	Arrowhead		Sheep (Mutton, Lamb)
27	Turkey	Turkey			Asian pear	Anise	Angelica	Adzuki bean	Turkey	Asian pear	Avocado	Squab	Asian pear	Squab	Squab	Squab		Acorn	Rabbit					Arrowhead	Squab		Turkey	Sheep (Mutton, Lamb)	Asian pear	Asian pear	Pheasant	Squab	Asian pear		Asian pear				Sheep (Mutton, Lamb)	Squab	Squab	Squab			Sheep (Mutton, Lamb)	Squab	Arrowroot		Squab
28	Velvet duck	Velvet duck			Asparagus	Annual wild rice	Anise	Agar	Velvet duck	Asparagus	Bagel	Turkey	Asparagus	Turkey	Turkey	Turkey		Adzuki bean	Rock ptarmigan					Arrowroot	Turkey		Velvet duck	Squab	Asparagus	Asparagus	Quail	Turkey	Asparagus		Asparagus				Squab	Turkey	Turkey	Turkey			Squab	Turkey	Asian pear		Turkey
29	Wild boar	Wild boar			Atlantic herring	Apple	Annual wild rice	Agave	Wild boar	Atlantic herring	Bamboo shoots	Velvet duck	Atlantic herring	Velvet duck	Velvet duck	Velvet duck		Agar	Sheep (Mutton, Lamb)					Asian pear	Velvet duck		Wild boar	Turkey	Atlantic herring	Atlantic herring	Rabbit	Velvet duck	Atlantic herring		Atlantic herring				Turkey	Velvet duck	Velvet duck	Velvet duck			Turkey	Velvet duck	Asparagus		Velvet duck
30					Avocado	Apricot	Apple	Alaska blueberry		Avocado	Banana	Wild boar	Avocado	Wild boar	Wild boar	Wild boar		Agave	Squab					Asparagus	Wild boar			Velvet duck	Avocado	Avocado	Rock ptarmigan	Wild boar	Avocado		Avocado				Velvet duck	Wild boar	Wild boar	Wild boar			Velvet duck	Wild boar	Atlantic herring		Wild boar
31					Babassu palm	Arctic blackberry	Apricot	Alaska wild rhubarb		Babassu palm	Barley		Babassu palm					Alaska blueberry	Turkey					Atlantic herring				Wild boar	Babassu palm	Babassu palm	Sheep (Mutton, Lamb)		Babassu palm		Babassu palm				Wild boar						Wild boar		Avocado
32					Bamboo shoots	Arrowhead	Arctic blackberry	Alfalfa		Bamboo shoots	Bean		Bamboo shoots					Alaska wild rhubarb	Velvet duck					Avocado					Bamboo shoots	Bamboo shoots	Squab		Bamboo shoots		Bamboo shoots												Babassu palm
33					Banana	Arrowroot	Arrowhead	Allium		Banana	Beech nut		Banana					Alfalfa	Wild boar					Babassu palm					Banana	Banana	Turkey		Banana		Banana												Bamboo shoots
34					Barley	Asian pear	Arrowroot	Allspice		Barley	Bivalvia (Clam, Mussel, Oyster)		Barley					Allium						Bamboo shoots					Barley	Barley	Velvet duck		Barley		Barley												Banana
35					Bayberry	Asparagus	Asian pear	Almond		Bayberry	Black tea		Bayberry					Allspice						Banana					Bayberry	Bayberry	Wild boar		Bayberry		Bayberry												Barley
36					Bean	Atlantic herring	Asparagus	Alpine sweetvetch		Bean	Black walnut		Bean					Alpine sweetvetch						Barley					Bean	Bean			Bean		Bean												Bayberry
37					Beech nut	Avocado	Atlantic herring	Amaranth		Beech nut	Black-eyed pea		Beech nut					Amaranth						Bayberry					Beech nut	Beech nut			Beech nut		Beech nut												Bean
38					Bilberry	Babassu palm	Avocado	American butterfish		Bilberry	Blue cheese		Bilberry					American butterfish						Bean					Bilberry	Bilberry			Bilberry		Bilberry												Beech nut
39					Bitter gourd	Bamboo shoots	Babassu palm	American cranberry		Bitter gourd	Blue crab		Bitter gourd					American cranberry						Beech nut					Bitter gourd	Bitter gourd			Bitter gourd		Bitter gourd												Bilberry
40					Black cabbage	Banana	Bamboo shoots	American pokeweed		Black cabbage	Blue mussel		Black cabbage					American pokeweed						Bilberry					Black cabbage	Black cabbage			Black cabbage		Black cabbage												Bitter gourd
41					Black chokeberry	Barley	Banana	Angelica		Black chokeberry	Bluefish		Black chokeberry					Angelica						Bitter gourd					Black chokeberry	Black chokeberry			Black chokeberry		Black chokeberry												Black cabbage
42					Black crowberry	Bayberry	Barley	Anise		Black crowberry	Brazil nut		Black crowberry					Anise						Black cabbage					Black crowberry	Black crowberry			Black crowberry		Black crowberry												Black chokeberry
43					Black elderberry	Bean	Bayberry	Annual wild rice		Black elderberry	Breadfruit		Black elderberry					Annual wild rice						Black chokeberry					Black elderberry	Black elderberry			Black elderberry		Black elderberry												Black crowberry
44					Black huckleberry	Beech nut	Bean	Apple		Black huckleberry	Breadnut tree seed		Black huckleberry					Apple						Black crowberry					Black huckleberry	Black huckleberry			Black huckleberry		Black huckleberry												Black elderberry
45					Black mulberry	Bilberry	Beech nut	Apricot		Black mulberry	Breakfast cereal		Black mulberry					Apricot						Black elderberry					Black mulberry	Black mulberry			Black mulberry		Black mulberry												Black huckleberry
46					Black radish	Bitter gourd	Bilberry	Arctic blackberry		Black radish	Broad bean		Black radish					Arctic blackberry						Black huckleberry					Black radish	Black radish			Black radish		Black radish												Black mulberry
47					Black raspberry	Black cabbage	Bitter gourd	Arrowhead		Black raspberry	Broccoli		Black raspberry					Arrowhead						Black mulberry					Black raspberry	Black raspberry			Black raspberry		Black raspberry												Black radish
48					Black salsify	Black chokeberry	Black cabbage	Arrowroot		Black salsify	Brussel sprouts		Black salsify					Arrowroot						Black radish					Black salsify	Black salsify			Black salsify		Black salsify												Black raspberry
49					Black tea	Black crowberry	Black chokeberry	Asian pear		Black tea	Bulgur		Black tea					Asian pear						Black raspberry					Black tea	Black tea			Black tea		Black tea												Black salsify
50					Black walnut	Black elderberry	Black crowberry	Asparagus		Black walnut	Burbot		Black walnut					Asparagus						Black salsify					Black walnut	Black walnut			Black walnut		Black walnut												Black tea
51					Black-eyed pea	Black huckleberry	Black elderberry	Atlantic herring		Black-eyed pea	Burdock		Black-eyed pea					Atlantic herring						Black tea					Black-eyed pea	Black-eyed pea			Black-eyed pea		Black-eyed pea												Black walnut
52					Blackcurrant	Black mulberry	Black huckleberry	Avocado		Blackcurrant	Butter		Blackcurrant					Avocado						Black walnut					Blackcurrant	Blackcurrant			Blackcurrant		Blackcurrant												Black-eyed pea
53					Bog bilberry	Black radish	Black mulberry	Babassu palm		Bog bilberry	Buttermilk		Bog bilberry					Babassu palm						Black-eyed pea					Bog bilberry	Bog bilberry			Bog bilberry		Bog bilberry												Blackcurrant
54					Borage	Black raspberry	Black radish	Bamboo shoots		Borage	Butternut		Borage					Bamboo shoots						Blackcurrant					Borage	Borage			Borage		Borage												Bog bilberry
55					Boysenberry	Black salsify	Black raspberry	Banana		Boysenberry	Butternut squash		Boysenberry					Banana						Bog bilberry					Boysenberry	Boysenberry			Boysenberry		Boysenberry												Borage
56					Brazil nut	Black walnut	Black salsify	Barley		Brazil nut	Cabbage		Brazil nut					Barley						Borage					Brazil nut	Brazil nut			Brazil nut		Brazil nut												Boysenberry
57					Breadfruit	Black-eyed pea	Black walnut	Bayberry		Breadfruit	Caraway		Breadfruit					Bayberry						Boysenberry					Breadfruit	Breadfruit			Breadfruit		Breadfruit												Brazil nut
58					Breadnut tree seed	Blackcurrant	Black-eyed pea	Bean		Breadnut tree seed	Carob		Breadnut tree seed					Bean						Brazil nut					Breadnut tree seed	Breadnut tree seed			Breadnut tree seed		Breadnut tree seed												Breadfruit
59					Breakfast cereal	Bog bilberry	Blackcurrant	Beech nut		Breakfast cereal	Carp bream		Breakfast cereal					Beech nut						Breadfruit					Breakfast cereal	Breakfast cereal			Breakfast cereal		Breakfast cereal												Breadnut tree seed
60					Broad bean	Borage	Bog bilberry	Bilberry		Broad bean	Carrot		Broad bean					Bilberry						Breadnut tree seed					Broad bean	Broad bean			Broad bean		Broad bean												Breakfast cereal
61					Broccoli	Boysenberry	Borage	Bitter gourd		Broccoli	Cashew nut		Broccoli					Bitter gourd						Breakfast cereal					Broccoli	Broccoli			Broccoli		Broccoli												Broad bean
62					Brussel sprouts	Brazil nut	Boysenberry	Black cabbage		Brussel sprouts	Cassava		Brussel sprouts					Black cabbage						Broad bean					Brussel sprouts	Brussel sprouts			Brussel sprouts		Brussel sprouts												Broccoli
63					Buffalo currant	Breadfruit	Brazil nut	Black chokeberry		Buffalo currant	Catfish		Buffalo currant					Black chokeberry						Broccoli					Buffalo currant	Buffalo currant			Buffalo currant		Buffalo currant												Brussel sprouts
64					Burbot	Breadnut tree seed	Breadfruit	Black crowberry		Burbot	Catjang pea		Burbot					Black crowberry						Brussel sprouts					Burbot	Burbot			Burbot		Burbot												Buffalo currant
65					Burdock	Breakfast cereal	Breadnut tree seed	Black elderberry		Burdock	Cattle (Beef, Veal)		Burdock					Black elderberry						Buffalo currant					Burdock	Burdock			Burdock		Burdock												Burbot
66					Butternut	Broad bean	Breakfast cereal	Black huckleberry		Butternut	Cauliflower		Butternut					Black huckleberry						Burbot					Butternut	Butternut			Butternut		Butternut												Burdock
67					Butternut squash	Broccoli	Broad bean	Black mulberry		Butternut squash	Celeriac		Butternut squash					Black mulberry						Burdock					Butternut squash	Butternut squash			Butternut squash		Butternut squash												Butternut
68					Cabbage	Brussel sprouts	Broccoli	Black radish		Cabbage	Celery leaves		Cabbage					Black radish						Butternut					Cabbage	Cabbage			Cabbage		Cabbage												Butternut squash
69					Calabash	Buffalo currant	Brussel sprouts	Black raspberry		Calabash	Celery stalks		Calabash					Black raspberry						Butternut squash					Calabash	Calabash			Calabash		Calabash												Cabbage
70					Canada blueberry	Burbot	Buffalo currant	Black salsify		Canada blueberry	Channel catfish		Canada blueberry					Black salsify						Cabbage					Canada blueberry	Canada blueberry			Canada blueberry		Canada blueberry												Calabash
71					Canola	Burdock	Burbot	Black walnut		Canola	Cheese		Canola					Black tea						Calabash					Canola	Canola			Canola		Canola												Canada blueberry
72					Capers	Butternut	Burdock	Black-eyed pea		Capers	Cherimoya		Capers					Black walnut						Canada blueberry					Capers	Capers			Capers		Capers												Canola
73					Caraway	Butternut squash	Butternut	Blackcurrant		Caraway	Chervil		Caraway					Blackcurrant						Canola					Caraway	Caraway			Caraway		Caraway												Capers
74					Cardamom	Cabbage	Butternut squash	Bog bilberry		Cardamom	Chestnut		Cardamom					Bog bilberry						Capers					Cardamom	Cardamom			Cardamom		Cardamom												Caraway
75					Cardoon	Calabash	Cabbage	Borage		Cardoon	Chia		Cardoon					Borage						Caraway					Cardoon	Cardoon			Cardoon		Cardoon												Cardamom
76					Carob	Canada blueberry	Calabash	Boysenberry		Carob	Chicken		Carob					Boysenberry						Cardamom					Carob	Carob			Carob		Carob												Cardoon
77					Carrot	Canola	Canada blueberry	Brazil nut		Carrot	Chickpea		Carrot					Brazil nut						Cardoon					Carrot	Carrot			Carrot		Carrot												Carob
78					Cascade huckleberry	Capers	Canola	Breadfruit		Cascade huckleberry	Chicory		Cascade huckleberry					Breadfruit						Carob					Cascade huckleberry	Cascade huckleberry			Cascade huckleberry		Cascade huckleberry												Carrot
79					Cashew nut	Caraway	Capers	Breadnut tree seed		Cashew nut	Chinese cabbage		Cashew nut					Breadnut tree seed						Carrot					Cashew nut	Cashew nut			Cashew nut		Cashew nut												Cascade huckleberry
80					Cassava	Cardamom	Caraway	Breakfast cereal		Cassava	Chinese chestnut		Cassava					Breakfast cereal						Cascade huckleberry					Cassava	Cassava			Cassava		Cassava												Cashew nut
81					Catjang pea	Cardoon	Cardamom	Broad bean		Catjang pea	Chinook salmon		Catjang pea					Broad bean						Cashew nut					Catjang pea	Catjang pea			Catjang pea		Catjang pea												Cassava
82					Cauliflower	Carob	Cardoon	Broccoli		Cauliflower	Chives		Cauliflower					Broccoli						Cassava					Cauliflower	Cauliflower			Cauliflower		Cauliflower												Catjang pea
83					Celeriac	Carrot	Carob	Brussel sprouts		Celeriac	Chocolate		Celeriac					Brussel sprouts						Catjang pea					Celeriac	Celeriac			Celeriac		Celeriac												Cauliflower
84					Celery leaves	Cascade huckleberry	Carrot	Buffalo currant		Celery leaves	Chum salmon		Celery leaves					Buffalo currant						Cauliflower					Celery leaves	Celery leaves			Celery leaves		Celery leaves												Celeriac
85					Celery stalks	Cashew nut	Cascade huckleberry	Burbot		Celery stalks	Cichlidae (Tilapia)		Celery stalks					Burbot						Celeriac					Celery stalks	Celery stalks			Celery stalks		Celery stalks												Celery leaves
86					Ceylon cinnamon	Cassava	Cashew nut	Burdock		Ceylon cinnamon	Cinnamon		Ceylon cinnamon					Burdock						Celery leaves					Ceylon cinnamon	Ceylon cinnamon			Ceylon cinnamon		Ceylon cinnamon												Celery stalks
87					Chanterelle	Catjang pea	Cassava	Butternut		Chanterelle	Cisco		Chanterelle					Butternut						Celery stalks					Chanterelle	Chanterelle			Chanterelle		Chanterelle												Ceylon cinnamon
88					Chayote	Cauliflower	Catjang pea	Butternut squash		Chayote	Clam		Chayote					Butternut squash						Ceylon cinnamon					Chayote	Chayote			Chayote		Chayote												Chanterelle
89					Cherimoya	Celeriac	Cauliflower	Cabbage		Cherimoya	Clawed lobster		Cherimoya					Cabbage						Chanterelle					Cherimoya	Cherimoya			Cherimoya		Cherimoya												Chayote
90					Cherry tomato	Celery leaves	Celeriac	Calabash		Cherry tomato	Cloves		Cherry tomato					Calabash						Chayote					Cherry tomato	Cherry tomato			Cherry tomato		Cherry tomato												Cherimoya
91					Chervil	Celery stalks	Celery leaves	Canada blueberry		Chervil	Clupeinae (Herring, Sardine, Sprat)		Chervil					Canada blueberry						Cherimoya					Chervil	Chervil			Chervil		Chervil												Cherry tomato
92					Chestnut	Ceylon cinnamon	Celery stalks	Canola		Chestnut	Cocoa powder		Chestnut					Canola						Cherry tomato					Chestnut	Chestnut			Chestnut		Chestnut												Chervil
93					Chia	Chanterelle	Ceylon cinnamon	Capers		Chia	Coconut		Chia					Capers						Chervil					Chia	Chia			Chia		Chia												Chestnut
94					Chickpea	Chayote	Chanterelle	Caraway		Chickpea	Coho salmon		Chickpea					Caraway						Chestnut					Chickpea	Chickpea			Chickpea		Chickpea												Chia
95					Chicory	Cherimoya	Chayote	Cardamom		Chicory	Colorado pinyon		Chicory					Cardamom						Chia					Chicory	Chicory			Chicory		Chicory												Chickpea
96					Chicory leaves	Cherry tomato	Cherimoya	Cardoon		Chicory leaves	Columbidae (Dove, Pigeon)		Chicory leaves					Cardoon						Chickpea					Chicory leaves	Chicory leaves			Chicory leaves		Chicory leaves												Chicory
97					Chicory roots	Chervil	Cherry tomato	Carob		Chicory roots	Common bean		Chicory roots					Carob						Chicory					Chicory roots	Chicory roots			Chicory roots		Chicory roots												Chicory leaves
98					Chinese bayberry	Chestnut	Chervil	Cascade huckleberry		Chinese bayberry	Common beet		Chinese bayberry					Carrot						Chicory leaves					Chinese bayberry	Chinese bayberry			Chinese bayberry		Chinese bayberry												Chicory roots
99					Chinese broccoli	Chia	Chestnut	Cashew nut		Chinese broccoli	Common buckwheat		Chinese broccoli					Cascade huckleberry						Chicory roots					Chinese broccoli	Chinese broccoli			Chinese broccoli		Chinese broccoli												Chinese bayberry
100					Chinese cabbage	Chickpea	Chia	Cassava		Chinese cabbage	Common cabbage		Chinese cabbage					Cashew nut						Chinese bayberry					Chinese cabbage	Chinese cabbage			Chinese cabbage		Chinese cabbage												Chinese broccoli
101					Chinese chestnut	Chicory	Chickpea	Milk (Cow)		Chinese chestnut	Common carp		Chinese chestnut					Cassava						Chinese broccoli					Chinese chestnut	Chinese chestnut			Chinese chestnut		Chinese chestnut												Chinese cabbage
102					Chinese chives	Chicory leaves	Chicory	Arabica coffee		Chinese chives	Common grape		Chinese chives					Catjang pea						Chinese cabbage					Chinese chives	Chinese chives			Chinese chives		Chinese chives												Chinese chestnut
103					Chinese cinnamon	Chicory roots	Chicory leaves	Black tea		Chinese cinnamon	Common hazelnut		Chinese cinnamon					Cauliflower						Chinese chestnut					Chinese cinnamon	Chinese cinnamon			Chinese cinnamon		Chinese cinnamon												Chinese chives
104					Chinese mustard	Chinese bayberry	Chicory roots	Carrot		Chinese mustard	Common ling		Chinese mustard					Celeriac						Chinese chives					Chinese mustard	Chinese mustard			Chinese mustard		Chinese mustard												Chinese cinnamon
105					Chinese water chestnut	Chinese broccoli	Chinese bayberry	Common wheat		Chinese water chestnut	Common mushroom		Chinese water chestnut					Celery leaves						Chinese cinnamon					Chinese water chestnut	Chinese water chestnut			Chinese water chestnut		Chinese water chestnut												Chinese mustard
106					Chives	Chinese cabbage	Chinese broccoli	Date		Chives	Common octopus		Chives					Celery stalks						Chinese mustard					Chives	Chives			Chives		Chives												Chinese water chestnut
107					Cinnamon	Chinese chestnut	Chinese cabbage	Egg yolk		Cinnamon	Common oregano		Cinnamon					Ceylon cinnamon						Chinese water chestnut					Cinnamon	Cinnamon			Cinnamon		Cinnamon												Chives
108					Climbing bean	Chinese chives	Chinese chestnut	Eggs		Climbing bean	Common pea		Climbing bean					Chanterelle						Chives					Climbing bean	Climbing bean			Climbing bean		Climbing bean												Cinnamon
109					Cloud ear fungus	Chinese cinnamon	Chinese chives	Flaxseed		Cloud ear fungus	Common persimmon		Cloud ear fungus					Chayote						Cinnamon					Cloud ear fungus	Cloud ear fungus			Cloud ear fungus		Cloud ear fungus												Climbing bean
110					Cloudberry	Chinese mustard	Chinese cinnamon	Garden onion		Cloudberry	Common thyme		Cloudberry					Cherimoya						Climbing bean					Cloudberry	Cloudberry			Cloudberry		Cloudberry												Cloud ear fungus
111					Cloves	Chinese water chestnut	Chinese mustard	Ginger		Cloves	Common walnut		Cloves					Cherry tomato						Cloud ear fungus					Cloves	Cloves			Cloves		Cloves												Cloudberry
112					Cocoa bean	Chives	Chinese water chestnut	Ginkgo nuts		Cocoa bean	Common wheat		Cocoa bean					Chervil						Cloudberry					Cocoa bean	Cocoa bean			Cocoa bean		Cocoa bean												Cloves
113					Coconut	Cinnamon	Chives	Green tea		Coconut	Corn		Coconut					Chestnut						Cloves					Coconut	Coconut			Coconut		Coconut												Cocoa bean
114					Colorado pinyon	Climbing bean	Cinnamon	Herbal tea		Colorado pinyon	Corn salad		Colorado pinyon					Chia						Cocoa bean					Colorado pinyon	Colorado pinyon			Colorado pinyon		Colorado pinyon												Coconut
115					Common bean	Cloud ear fungus	Climbing bean	Linden		Common bean	Cornbread		Common bean					Chickpea						Coconut					Common bean	Common bean			Common bean		Common bean												Colorado pinyon
116					Common beet	Cloudberry	Cloud ear fungus	Red tea		Common beet	Cottonseed		Common beet					Chicory						Colorado pinyon					Common beet	Common beet			Common beet		Common beet												Common bean
117					Common buckwheat	Cloves	Cloudberry	Rice		Common buckwheat	Cow milk, pasteurized, vitamin A + D added, 0% fat		Common buckwheat					Chicory leaves						Common bean					Common buckwheat	Common buckwheat			Common buckwheat		Common buckwheat												Common beet
118					Common cabbage	Cocoa bean	Cloves	Soft-necked garlic		Common cabbage	Cow milk, pasteurized, vitamin A + D added, 1% fat		Common cabbage					Chicory roots						Common beet					Common cabbage	Common cabbage			Common cabbage		Common cabbage												Common buckwheat
119					Common chokecherry	Coconut	Cocoa bean	Soy bean		Common chokecherry	Cow milk, pasteurized, vitamin A + D added, 2% fat		Common chokecherry					Chinese bayberry						Common buckwheat					Common chokecherry	Common chokecherry			Common chokecherry		Common chokecherry												Common cabbage
120					Common grape	Colorado pinyon	Coconut	Sunflower		Common grape	Cow milk, pasteurized, vitamin D added, 3.25% fat		Common grape					Chinese broccoli						Common cabbage					Common grape	Common grape			Common grape		Common grape												Common chokecherry
121					Common hazelnut	Common bean	Colorado pinyon	Watermelon		Common hazelnut	Cowpea		Common hazelnut					Chinese cabbage						Common chokecherry					Common hazelnut	Common hazelnut			Common hazelnut		Common hazelnut												Common grape
122					Common mushroom	Common beet	Common bean	Wild carrot		Common mushroom	Crab		Common mushroom					Chinese chestnut						Common grape					Common mushroom	Common mushroom			Common mushroom		Common mushroom												Common hazelnut
123					Common oregano	Common buckwheat	Common beet	Abalone		Common oregano	Crayfish		Common oregano					Chinese chives						Common hazelnut					Common oregano	Common oregano			Common oregano		Common oregano												Common mushroom
124					Common pea	Common cabbage	Common buckwheat	Abiyuch		Common pea	Cream		Common pea					Chinese cinnamon						Common mushroom					Common pea	Common pea			Common pea		Common pea												Common oregano
125					Common persimmon	Common chokecherry	Common cabbage	Acerola		Common persimmon	Cucumber		Common persimmon					Chinese mustard						Common oregano					Common persimmon	Common persimmon			Common persimmon		Common persimmon												Common pea
126					Common sage	Common grape	Common chokecherry	Acorn		Common sage	Cucurbita		Common sage					Chinese water chestnut						Common pea					Common sage	Common sage			Common sage		Common sage												Common persimmon
127					Common salsify	Common hazelnut	Common grape	Adzuki bean		Common salsify	Cusk		Common salsify					Chives						Common persimmon					Common salsify	Common salsify			Common salsify		Common salsify												Common sage
128					Common thyme	Common mushroom	Common hazelnut	Agar		Common thyme	Cuttlefish		Common thyme					Cinnamon						Common sage					Common thyme	Common thyme			Common thyme		Common thyme												Common salsify
129					Common verbena	Common oregano	Common mushroom	Agave		Common verbena	Daikon radish		Common verbena					Climbing bean						Common salsify					Common verbena	Common verbena			Common verbena		Common verbena												Common thyme
130					Common walnut	Common pea	Common oregano	Alaska blueberry		Common walnut	Date		Common walnut					Cloud ear fungus						Common thyme					Common walnut	Common walnut			Common walnut		Common walnut												Common verbena
131					Common wheat	Common persimmon	Common pea	Alaska wild rhubarb		Common wheat	Deer		Common wheat					Cloudberry						Common verbena					Common wheat	Common wheat			Common wheat		Common wheat												Common walnut
132					Conch	Common sage	Common persimmon	Alfalfa		Conch	Dill		Conch					Cloves						Common walnut					Conch	Conch			Conch		Conch												Common wheat
133					Coriander	Common salsify	Common sage	Allium		Coriander	Domestic goat		Coriander					Coconut						Common wheat					Coriander	Coriander			Coriander		Coriander												Conch
134					Corn	Common thyme	Common salsify	Allspice		Corn	Domestic pig		Corn					Colorado pinyon						Conch					Corn	Corn			Corn		Corn												Coriander
135					Corn salad	Common verbena	Common thyme	Almond		Corn salad	Dried milk		Corn salad					Common bean						Coriander					Corn salad	Corn salad			Corn salad		Corn salad												Corn
136					Cornmint	Common walnut	Common verbena	Alpine sweetvetch		Cornmint	Dungeness crab		Cornmint					Common beet						Corn					Cornmint	Cornmint			Cornmint		Cornmint												Corn salad
137					Cottonseed	Common wheat	Common walnut	Amaranth		Cottonseed	Eastern oyster		Cottonseed					Common buckwheat						Corn salad					Cottonseed	Cottonseed			Cottonseed		Cottonseed												Cornmint
138					Cowpea	Conch	Common wheat	American butterfish		Cowpea	Egg substitute		Cowpea					Common cabbage						Cornmint					Cowpea	Cowpea			Cowpea		Cowpea												Cottonseed
139					Cucumber	Coriander	Conch	American cranberry		Cucumber	Eggplant		Cucumber					Common chokecherry						Cottonseed					Cucumber	Cucumber			Cucumber		Cucumber												Cowpea
140					Cucurbita	Corn	Coriander	American pokeweed		Cucurbita	Eggs		Cucurbita					Common mushroom						Cowpea					Cucurbita	Cucurbita			Cucurbita		Cucurbita												Cucumber
141					Cumin	Corn salad	Corn	Angelica		Cumin	Elderberry		Cumin					Common persimmon						Cucumber					Cumin	Cumin			Cumin		Cumin												Cucurbita
142					Cupuaçu	Cornmint	Corn salad	Anise		Cupuaçu	Endive		Cupuaçu					Common sage						Cucurbita					Cupuaçu	Cupuaçu			Cupuaçu		Cupuaçu												Cumin
143					Custard apple	Cottonseed	Cornmint	Annual wild rice		Custard apple	European anchovy		Custard apple					Common salsify						Cumin					Custard apple	Custard apple			Custard apple		Custard apple												Cupuaçu
144					Daikon radish	Cowpea	Cottonseed	Apple		Daikon radish	European chestnut		Daikon radish					Common thyme						Cupuaçu					Daikon radish	Daikon radish			Daikon radish		Daikon radish												Custard apple
145					Dandelion	Cucumber	Cowpea	Apricot		Dandelion	European plum		Dandelion					Common walnut						Custard apple					Dandelion	Dandelion			Dandelion		Dandelion												Daikon radish
146					Date	Cucurbita	Cucumber	Arctic blackberry		Date	Evening primrose		Date					Conch						Daikon radish					Date	Date			Date		Date												Dandelion
147					Deerberry	Cumin	Cucurbita	Arrowhead		Deerberry	Feijoa		Deerberry					Coriander						Dandelion					Deerberry	Deerberry			Deerberry		Deerberry												Date
148					Devilfish	Cupuaçu	Cumin	Arrowroot		Devilfish	Fennel		Devilfish					Corn						Date					Devilfish	Devilfish			Devilfish		Devilfish												Deerberry
149					Dill	Custard apple	Cupuaçu	Asian pear		Dill	Fenugreek		Dill					Corn salad						Deerberry					Dill	Dill			Dill		Dill												Devilfish
150					Dock	Daikon radish	Custard apple	Asparagus		Dock	Fig		Dock					Cottonseed						Devilfish					Dock	Dock			Dock		Dock												Dill
151					Durian	Dandelion	Daikon radish	Atlantic herring		Durian	Flatfish		Durian					Cowpea						Dill					Durian	Durian			Durian		Durian												Dock
152					Eggplant	Date	Dandelion	Avocado		Eggplant	Flaxseed		Eggplant					Cucumber						Dock					Eggplant	Eggplant			Eggplant		Eggplant												Durian
153					Elderberry	Deerberry	Date	Babassu palm		Elderberry	Florida pompano		Elderberry					Cucurbita						Durian					Elderberry	Elderberry			Elderberry		Elderberry												Eggplant
154					Elliott's blueberry	Devilfish	Deerberry	Bamboo shoots		Elliott's blueberry	French plantain		Elliott's blueberry					Cumin						Eggplant					Elliott's blueberry	Elliott's blueberry			Elliott's blueberry		Elliott's blueberry												Elderberry
155					Endive	Dill	Devilfish	Banana		Endive	Freshwater drum		Endive					Cupuaçu						Elderberry					Endive	Endive			Endive		Endive												Elliott's blueberry
156					Enokitake	Dock	Dill	Barley		Enokitake	Freshwater eel		Enokitake					Custard apple						Elliott's blueberry					Enokitake	Enokitake			Enokitake		Enokitake												Endive
157					Epazote	Durian	Dock	Bayberry		Epazote	Gadiformes		Epazote					Daikon radish						Endive					Epazote	Epazote			Epazote		Epazote												Enokitake
158					European chestnut	Eggplant	Durian	Bean		European chestnut	Gadus (Common cod)		European chestnut					Dandelion						Enokitake					European chestnut	European chestnut			European chestnut		European chestnut												Epazote
159					European cranberry	Elderberry	Eggplant	Beech nut		European cranberry	Garden cress		European cranberry					Deerberry						Epazote					European cranberry	European cranberry			European cranberry		European cranberry												European chestnut
160					European plum	Elliott's blueberry	Elderberry	Bilberry		European plum	Garden onion		European plum					Devilfish						European chestnut					European plum	European plum			European plum		European plum												European cranberry
161					Evening primrose	Endive	Elliott's blueberry	Bitter gourd		Evening primrose	Garden onion (var.)		Evening primrose					Dill						European cranberry					Evening primrose	Evening primrose			Evening primrose		Evening primrose												European plum
162					Evergreen huckleberry	Enokitake	Endive	Black cabbage		Evergreen huckleberry	Garden rhubarb		Evergreen huckleberry					Dock						European plum					Evergreen huckleberry	Evergreen huckleberry			Evergreen huckleberry		Evergreen huckleberry												Evening primrose
163					Feijoa	Epazote	Enokitake	Black chokeberry		Feijoa	Garden tomato		Feijoa					Durian						Evening primrose					Feijoa	Feijoa			Feijoa		Feijoa												Evergreen huckleberry
164					Fennel	European chestnut	Epazote	Black crowberry		Fennel	Garden tomato (var.)		Fennel					Eggplant						Evergreen huckleberry					Fennel	Fennel			Fennel		Fennel												Feijoa
165					Fenugreek	European cranberry	European chestnut	Black elderberry		Fenugreek	Garfish		Fenugreek					Elderberry						Feijoa					Fenugreek	Fenugreek			Fenugreek		Fenugreek												Fennel
166					Fig	European plum	European cranberry	Black huckleberry		Fig	Garlic		Fig					Elliott's blueberry						Fennel					Fig	Fig			Fig		Fig												Fenugreek
167					Fireweed	Evening primrose	European plum	Black mulberry		Fireweed	Ginger		Fireweed					Endive						Fenugreek					Fireweed	Fireweed			Fireweed		Fireweed												Fig
168					Flaxseed	Evergreen huckleberry	Evening primrose	Black radish		Flaxseed	Ginkgo nuts		Flaxseed					Enokitake						Fig					Flaxseed	Flaxseed			Flaxseed		Flaxseed												Fireweed
169					Fox grape	Feijoa	Evergreen huckleberry	Black raspberry		Fox grape	Goji		Fox grape					Epazote						Fireweed					Fox grape	Fox grape			Fox grape		Fox grape												Flaxseed
170					French plantain	Fennel	Feijoa	Black salsify		French plantain	Gram bean		French plantain					European chestnut						Flaxseed					French plantain	French plantain			French plantain		French plantain												Fox grape
171					Garden cress	Fenugreek	Fennel	Black walnut		Garden cress	Grape		Garden cress					European cranberry						Fox grape					Garden cress	Garden cress			Garden cress		Garden cress												French plantain
172					Garden onion	Fig	Fenugreek	Black-eyed pea		Garden onion	Grapefruit		Garden onion					European plum						French plantain					Garden onion	Garden onion			Garden onion		Garden onion												Garden cress
173					Garden onion (var.)	Fireweed	Fig	Blackcurrant		Garden onion (var.)	Grapefruit/Pummelo hybrid		Garden onion (var.)					Evening primrose						Garden cress					Garden onion (var.)	Garden onion (var.)			Garden onion (var.)		Garden onion (var.)												Garden onion (var.)
174					Garden rhubarb	Fox grape	Fireweed	Bog bilberry		Garden rhubarb	Greater sturgeon		Garden rhubarb					Evergreen huckleberry						Garden onion					Garden rhubarb	Garden rhubarb			Garden rhubarb		Garden rhubarb												Garden rhubarb
175					Garden tomato	French plantain	Fox grape	Borage		Garden tomato	Greek feta cheese		Garden tomato					Feijoa						Garden onion (var.)					Garden tomato	Garden tomato			Garden tomato		Garden tomato												Garden tomato
176					Garden tomato (var.)	Garden cress	French plantain	Boysenberry		Garden tomato (var.)	Green bean		Garden tomato (var.)					Fennel						Garden rhubarb					Garden tomato (var.)	Garden tomato (var.)			Garden tomato (var.)		Garden tomato (var.)												Garden tomato (var.)
177					Garland chrysanthemum	Garden onion	Garden cress	Brazil nut		Garland chrysanthemum	Green bell pepper		Garland chrysanthemum					Fig						Garden tomato					Garland chrysanthemum	Garland chrysanthemum			Garland chrysanthemum		Garland chrysanthemum												Garland chrysanthemum
178					Garlic	Garden onion (var.)	Garden onion	Breadfruit		Garlic	Green lentil		Garlic					Fireweed						Garden tomato (var.)					Garlic	Garlic			Garlic		Garlic												Garlic
179					German camomile	Garden rhubarb	Garden onion (var.)	Breadnut tree seed		German camomile	Green plum		German camomile					Flaxseed						Garland chrysanthemum					German camomile	German camomile			German camomile		German camomile												German camomile
180					Giant butterbur	Garden tomato	Garden rhubarb	Breakfast cereal		Giant butterbur	Green tea		Giant butterbur					Fox grape						Garlic					Giant butterbur	Giant butterbur			Giant butterbur		Giant butterbur												Giant butterbur
181					Ginger	Garden tomato (var.)	Garden tomato	Broad bean		Ginger	Green zucchini		Ginger					French plantain						German camomile					Ginger	Ginger			Ginger		Ginger												Ginger
182					Ginkgo nuts	Garland chrysanthemum	Garden tomato (var.)	Broccoli		Ginkgo nuts	Greenland halibut/turbot		Ginkgo nuts					Garden cress						Giant butterbur					Ginkgo nuts	Ginkgo nuts			Ginkgo nuts		Ginkgo nuts												Ginkgo nuts
183					Ginseng	Garlic	Garland chrysanthemum	Brussel sprouts		Ginseng	Grouper		Ginseng					Garden onion						Ginger					Ginseng	Ginseng			Ginseng		Ginseng												Ginseng
184					Globe artichoke	German camomile	Garlic	Buffalo currant		Globe artichoke	Haddock		Globe artichoke					Garden onion (var.)						Ginkgo nuts					Globe artichoke	Globe artichoke			Globe artichoke		Globe artichoke												Globe artichoke
185					Gooseberry	Giant butterbur	German camomile	Burbot		Gooseberry	Hard wheat		Gooseberry					Garden rhubarb						Ginseng					Gooseberry	Gooseberry			Gooseberry		Gooseberry												Gooseberry
186					Gram bean	Ginger	Giant butterbur	Burdock		Gram bean	Hazelnut		Gram bean					Garden tomato						Globe artichoke					Gram bean	Gram bean			Gram bean		Gram bean												Gram bean
187					Grape	Ginkgo nuts	Ginger	Butternut		Grape	Hickory nut		Grape					Garden tomato (var.)						Gooseberry					Grape	Grape			Grape		Grape												Grape
188					Grapefruit	Ginseng	Ginkgo nuts	Butternut squash		Grapefruit	Highbush blueberry		Grapefruit					Garland chrysanthemum						Gram bean					Grapefruit	Grapefruit			Grapefruit		Grapefruit												Grapefruit
189					Grapefruit/Pummelo hybrid	Globe artichoke	Ginseng	Cabbage		Grapefruit/Pummelo hybrid	Hippoglossus (Common halibut)		Grapefruit/Pummelo hybrid					Garlic						Grape					Grapefruit/Pummelo hybrid	Grapefruit/Pummelo hybrid			Grapefruit/Pummelo hybrid		Grapefruit/Pummelo hybrid												Grapefruit/Pummelo hybrid
190					Grass pea	Gooseberry	Globe artichoke	Calabash		Grass pea	Honey		Grass pea					German camomile						Grapefruit					Grass pea	Grass pea			Grass pea		Grass pea												Grass pea
191					Green bean	Gram bean	Gooseberry	Canada blueberry		Green bean	Horseradish		Green bean					Giant butterbur						Grapefruit/Pummelo hybrid					Green bean	Green bean			Green bean		Green bean												Green bean
192					Green bell pepper	Grape	Gram bean	Canola		Green bell pepper	Horseradish tree		Green bell pepper					Ginger						Grass pea					Green bell pepper	Green bell pepper			Green bell pepper		Green bell pepper												Green bell pepper
193					Green onion	Grapefruit	Grape	Capers		Green onion	Hot chocolate		Green onion					Ginkgo nuts						Green bean					Green onion	Green onion			Green onion		Green onion												Green onion
194					Green tea	Grapefruit/Pummelo hybrid	Grapefruit	Caraway		Green tea	Hyacinth bean		Green tea					Ginseng						Green bell pepper					Green tea	Green tea			Green tea		Green tea												Green tea
195					Green zucchini	Grass pea	Grapefruit/Pummelo hybrid	Cardamom		Green zucchini	Iceberg lettuce		Green zucchini					Globe artichoke						Green onion					Green zucchini	Green zucchini			Green zucchini		Green zucchini												Green zucchini
196					Greenthread tea	Green bean	Grass pea	Cardoon		Greenthread tea	Italian oregano		Greenthread tea					Gooseberry						Green tea					Greenthread tea	Greenthread tea			Greenthread tea		Greenthread tea												Greenthread tea
197					Groundcherry	Green bell pepper	Green bean	Carob		Groundcherry	Italian sweet red pepper		Groundcherry					Grape						Green zucchini					Groundcherry	Groundcherry			Groundcherry		Groundcherry												Groundcherry
198					Guava	Green onion	Green bell pepper	Cascade huckleberry		Guava	Jackfruit		Guava					Grapefruit						Greenthread tea					Guava	Guava			Guava		Guava												Guava
199					Half-highbush blueberry	Green zucchini	Green onion	Cashew nut		Half-highbush blueberry	Japanese chestnut		Half-highbush blueberry					Grapefruit/Pummelo hybrid						Groundcherry					Half-highbush blueberry	Half-highbush blueberry			Half-highbush blueberry		Half-highbush blueberry												Half-highbush blueberry
200					Hard wheat	Greenthread tea	Green zucchini	Cassava		Hard wheat	Japanese persimmon		Hard wheat					Grass pea						Guava					Hard wheat	Hard wheat			Hard wheat		Hard wheat												Hard wheat
201					Hazelnut	Groundcherry	Greenthread tea	Grape		Hazelnut	Japanese pumpkin		Hazelnut					Green bean						Half-highbush blueberry					Hazelnut	Hazelnut			Chinese chestnut		Hazelnut												Chinese cabbage
202					Hedge mustard	Guava	Groundcherry	Grapefruit		Hedge mustard	Japanese sea bass		Hedge mustard					Green bell pepper						Hard wheat					Hedge mustard	Hedge mustard			Chinese chives		Hedge mustard												Chinese chestnut
203					Herbal tea	Half-highbush blueberry	Guava	Grapefruit/Pummelo hybrid		Herbal tea	Jicama		Herbal tea					Green onion						Hazelnut					Herbal tea	Herbal tea			Chinese cinnamon		Herbal tea												Chinese chives
204					Hickory nut	Hard wheat	Half-highbush blueberry	Grass pea		Hickory nut	Jute		Hickory nut					Green tea						Hedge mustard					Hickory nut	Hickory nut			Chinese mustard		Hickory nut												Chinese cinnamon
205					Highbush blueberry	Hazelnut	Hard wheat	Green bean		Highbush blueberry	Kale		Highbush blueberry					Green zucchini						Herbal tea					Highbush blueberry	Highbush blueberry			Chinese water chestnut		Highbush blueberry												Chinese mustard
206					Horned melon	Hedge mustard	Hazelnut	Green bell pepper		Horned melon	Kefir		Horned melon					Greenthread tea						Hickory nut					Horned melon	Horned melon			Chives		Horned melon												Chinese water chestnut
207					Horseradish	Hickory nut	Hedge mustard	Green onion		Horseradish	Kelp		Horseradish					Groundcherry						Highbush blueberry					Horseradish	Horseradish			Cinnamon		Horseradish												Chives
208					Horseradish tree	Highbush blueberry	Hickory nut	Green zucchini		Horseradish tree	King mackerel		Horseradish tree					Guava						Horned melon					Horseradish tree	Horseradish tree			Climbing bean		Horseradish tree												Cinnamon
209					Hyacinth bean	Horned melon	Highbush blueberry	Greenthread tea		Hyacinth bean	Kiwi		Hyacinth bean					Half-highbush blueberry						Horseradish					Hyacinth bean	Hyacinth bean			Cloud ear fungus		Hyacinth bean												Climbing bean
210					Hyssop	Horseradish	Horned melon	Groundcherry		Hyssop	Kohlrabi		Hyssop					Hard wheat						Horseradish tree					Hyssop	Hyssop			Cloudberry		Hyssop												Cloud ear fungus
211					Irish moss	Horseradish tree	Horseradish	Guava		Irish moss	Lambsquarters		Irish moss					Hazelnut						Hyacinth bean					Irish moss	Irish moss			Cloves		Irish moss												Cloudberry
212					Italian oregano	Hyacinth bean	Horseradish tree	Half-highbush blueberry		Italian oregano	Leavening agent		Italian oregano					Hedge mustard						Hyssop					Italian oregano	Italian oregano			Cocoa bean		Italian oregano												Cloves
213					Italian sweet red pepper	Hyssop	Hyacinth bean	Hard wheat		Italian sweet red pepper	Leek		Italian sweet red pepper					Herbal tea						Irish moss					Italian sweet red pepper	Italian sweet red pepper			Coconut		Italian sweet red pepper												Cocoa bean
214					Jackfruit	Irish moss	Hyssop	Hazelnut		Jackfruit	Lemon		Jackfruit					Hickory nut						Italian oregano					Jackfruit	Jackfruit			Colorado pinyon		Jackfruit												Coconut
215					Japanese chestnut	Italian oregano	Irish moss	Hedge mustard		Japanese chestnut	Lemon sole		Japanese chestnut					Highbush blueberry						Italian sweet red pepper					Japanese chestnut	Japanese chestnut			Common bean		Japanese chestnut												Colorado pinyon
216					Japanese persimmon	Italian sweet red pepper	Italian oregano	Hickory nut		Japanese persimmon	Lentils		Japanese persimmon					Horned melon						Jackfruit					Japanese persimmon	Japanese persimmon			Common beet		Japanese persimmon												Common bean
217					Japanese pumpkin	Jackfruit	Italian sweet red pepper	Highbush blueberry		Japanese pumpkin	Lettuce		Japanese pumpkin					Horseradish						Japanese chestnut					Japanese pumpkin	Japanese pumpkin			Common buckwheat		Japanese pumpkin												Common beet
218					Japanese walnut	Japanese chestnut	Jackfruit	Horned melon		Japanese walnut	Lima bean		Japanese walnut					Horseradish tree						Japanese persimmon					Japanese walnut	Japanese walnut			Common cabbage		Japanese walnut												Common buckwheat
219					Java plum	Japanese persimmon	Japanese chestnut	Horseradish		Java plum	Linden		Java plum					Hyacinth bean						Japanese pumpkin					Java plum	Java plum			Common chokecherry		Java plum												Common cabbage
220					Jerusalem artichoke	Japanese pumpkin	Japanese persimmon	Horseradish tree		Jerusalem artichoke	Lingcod		Jerusalem artichoke					Hyssop						Japanese walnut					Jerusalem artichoke	Jerusalem artichoke			Common grape		Jerusalem artichoke												Common chokecherry
221					Jew's ear	Japanese walnut	Japanese pumpkin	Hyacinth bean		Jew's ear	Liquor		Jew's ear					Irish moss						Java plum					Jew's ear	Jew's ear			Common hazelnut		Jew's ear												Common grape
222					Jicama	Java plum	Japanese walnut	Hyssop		Jicama	Loquat		Jicama					Italian oregano						Jerusalem artichoke					Jicama	Jicama			Common mushroom		Jicama												Common hazelnut
223					Jostaberry	Jerusalem artichoke	Java plum	Irish moss		Jostaberry	Lotus		Jostaberry					Italian sweet red pepper						Jew's ear					Jostaberry	Jostaberry			Common oregano		Jostaberry												Common mushroom
224					Jujube	Jew's ear	Jerusalem artichoke	Italian oregano		Jujube	Lupine		Jujube					Jackfruit						Jicama					Jujube	Jujube			Common pea		Jujube												Common oregano
225					Jute	Jicama	Jew's ear	Italian sweet red pepper		Jute	Macadamia nut		Jute					Japanese chestnut						Jostaberry					Jute	Jute			Common persimmon		Jute												Common pea
226					Kai-lan	Jostaberry	Jicama	Jackfruit		Kai-lan	Macadamia nut (M. tetraphylla)		Kai-lan					Japanese persimmon						Jujube					Kai-lan	Kai-lan			Common sage		Kai-lan												Common persimmon
227					Kale	Jujube	Jostaberry	Japanese chestnut		Kale	Maitake		Kale					Japanese pumpkin						Jute					Kale	Kale			Common salsify		Kale												Common sage
228					Kelp	Jute	Jujube	Japanese persimmon		Kelp	Malabar spinach		Kelp					Japanese walnut						Kai-lan					Kelp	Kelp			Common thyme		Kelp												Common salsify
229					Kiwi	Kai-lan	Jute	Japanese pumpkin		Kiwi	Malus (Crab apple)		Kiwi					Java plum						Kale					Kiwi	Kiwi			Common verbena		Kiwi												Common thyme
230					Kohlrabi	Kale	Kai-lan	Japanese walnut		Kohlrabi	Mamey sapote		Kohlrabi					Jerusalem artichoke						Kelp					Kohlrabi	Kohlrabi			Common walnut		Kohlrabi												Common verbena
231					Komatsuna	Kelp	Kale	Java plum		Komatsuna	Mandarin orange (Clementine, Tangerine)		Komatsuna					Jew's ear						Kiwi					Komatsuna	Komatsuna			Common wheat		Komatsuna												Common walnut
232					Kombu	Kiwi	Kelp	Jerusalem artichoke		Kombu	Mango		Kombu					Jicama						Kohlrabi					Kombu	Kombu			Conch		Kombu												Common wheat
233					Kumquat	Kohlrabi	Kiwi	Jew's ear		Kumquat	Margarine		Kumquat					Jostaberry						Komatsuna					Kumquat	Kumquat			Coriander		Kumquat												Conch
234					Lambsquarters	Komatsuna	Kohlrabi	Jicama		Lambsquarters	Margarine-like spread		Lambsquarters					Jujube						Kombu					Lambsquarters	Lambsquarters			Corn		Lambsquarters												Coriander
235					Leek	Kombu	Komatsuna	Jostaberry		Leek	Marine mussel		Leek					Jute						Kumquat					Leek	Leek			Corn salad		Leek												Corn
236					Lemon	Kumquat	Kombu	Jujube		Lemon	Mexican oregano		Lemon					Kai-lan						Lambsquarters					Lemon	Lemon			Cornmint		Lemon												Corn salad
237					Lemon balm	Lambsquarters	Kumquat	Jute		Lemon balm	Milk (Cow)		Lemon balm					Kale						Leek					Lemon balm	Lemon balm			Cottonseed		Lemon balm												Cornmint
238					Lemon grass	Leek	Lambsquarters	Kai-lan		Lemon grass	Milk (Other mammals)		Lemon grass					Kelp						Lemon					Lemon grass	Lemon grass			Cowpea		Lemon grass												Cottonseed
239					Lemon thyme	Lemon	Leek	Kale		Lemon thyme	Milkfish		Lemon thyme					Kiwi						Lemon balm					Lemon thyme	Lemon thyme			Cucumber		Lemon thyme												Cowpea
240					Lemon verbena	Lemon balm	Lemon	Kelp		Lemon verbena	Millet		Lemon verbena					Kohlrabi						Lemon grass					Lemon verbena	Lemon verbena			Cucurbita		Lemon verbena												Cucumber
241					Lentils	Lemon grass	Lemon balm	Kiwi		Lentils	Monkfish		Lentils					Komatsuna						Lemon thyme					Lentils	Lentils			Cumin		Lentils												Cucurbita
242					Lettuce	Lemon thyme	Lemon grass	Kohlrabi		Lettuce	Moth bean		Lettuce					Kombu						Lemon verbena					Lettuce	Lettuce			Cupuaçu		Lettuce												Cumin
243					Lichee	Lemon verbena	Lemon thyme	Komatsuna		Lichee	Mountain yam		Lichee					Kumquat						Lentils					Lichee	Lichee			Custard apple		Lichee												Cupuaçu
244					Lima bean	Lentils	Lemon verbena	Kombu		Lima bean	Mung bean		Lima bean					Lambsquarters						Lettuce					Lima bean	Lima bean			Daikon radish		Lima bean												Custard apple
245					Lime	Lettuce	Lentils	Kumquat		Lime	Muskmelon		Lime					Leek						Lichee					Lime	Lime			Dandelion		Lime												Daikon radish
246					Linden	Lichee	Lettuce	Lambsquarters		Linden	Nectarine		Linden					Lemon						Lima bean					Linden	Linden			Date		Linden												Dandelion
247					Lingonberry	Lima bean	Lichee	Leek		Lingonberry	Nopal		Lingonberry					Lemon grass						Lime					Lingonberry	Lingonberry			Deerberry		Lingonberry												Date
248					Loganberry	Lime	Lime	Lemon		Loganberry	Northern bluefin tuna		Loganberry					Lemon thyme						Linden					Loganberry	Loganberry			Devilfish		Loganberry												Deerberry
249					Longan	Linden	Linden	Lemon balm		Longan	Northern pike		Longan					Lemon verbena						Lingonberry					Longan	Longan			Dill		Longan												Devilfish
250					Loquat	Lingonberry	Lingonberry	Lemon grass		Loquat	Norway lobster		Loquat					Lettuce						Loganberry					Loquat	Loquat			Dock		Loquat												Dill
251					Lotus	Loganberry	Loganberry	Lemon thyme		Lotus	Norway pout		Lotus					Lichee						Longan					Lotus	Lotus			Durian		Lotus												Dock
252					Lovage	Longan	Longan	Lemon verbena		Lovage	Oat		Lovage					Lima bean						Loquat					Lovage	Lovage			Eggplant		Lovage												Durian
253					Lowbush blueberry	Loquat	Loquat	Lentils		Lowbush blueberry	Oat bread		Lowbush blueberry					Lime						Lotus					Lowbush blueberry	Lowbush blueberry			Elderberry		Lowbush blueberry												Eggplant
254					Lupine	Lotus	Lotus	Lettuce		Lupine	Ocean pout		Lupine					Linden						Lovage					Lupine	Lupine			Elliott's blueberry		Lupine												Elderberry
255					Macadamia nut	Lovage	Lovage	Lichee		Macadamia nut	Okra		Macadamia nut					Lingonberry						Lowbush blueberry					Macadamia nut	Macadamia nut			Endive		Macadamia nut												Elliott's blueberry
256					Macadamia nut (M. tetraphylla)	Lowbush blueberry	Lowbush blueberry	Lima bean		Macadamia nut (M. tetraphylla)	Orange bell pepper		Macadamia nut (M. tetraphylla)					Loganberry						Lupine					Macadamia nut (M. tetraphylla)	Macadamia nut (M. tetraphylla)			Enokitake		Macadamia nut (M. tetraphylla)												Endive
257					Maitake	Lupine	Lupine	Lime		Maitake	Orange roughy		Maitake					Longan						Macadamia nut					Maitake	Maitake			Epazote		Maitake												Enokitake
258					Malabar plum	Macadamia nut	Macadamia nut	Lingonberry		Malabar plum	Oriental wheat		Malabar plum					Loquat						Macadamia nut (M. tetraphylla)					Malabar plum	Malabar plum			European chestnut		Malabar plum												Epazote
259					Malabar spinach	Macadamia nut (M. tetraphylla)	Macadamia nut (M. tetraphylla)	Loganberry		Malabar spinach	Other animal fat		Malabar spinach					Lotus						Maitake					Malabar spinach	Malabar spinach			European cranberry		Malabar spinach												European chestnut
260					Malus (Crab apple)	Maitake	Maitake	Longan		Malus (Crab apple)	Other fermented milk		Malus (Crab apple)					Lovage						Malabar plum					Malus (Crab apple)	Malus (Crab apple)			European plum		Malus (Crab apple)												European cranberry
261					Mamey sapote	Malabar plum	Malabar plum	Loquat		Mamey sapote	Oyster mushroom		Mamey sapote					Lowbush blueberry						Malabar spinach					Mamey sapote	Mamey sapote			Evening primrose		Mamey sapote												European plum
262					Mammee apple	Malabar spinach	Malabar spinach	Lotus		Mammee apple	Pacific cod		Mammee apple					Lupine						Malus (Crab apple)					Mammee apple	Mammee apple			Evergreen huckleberry		Mammee apple												Evening primrose
263					Mandarin orange (Clementine, Tangerine)	Malus (Crab apple)	Malus (Crab apple)	Lovage		Mandarin orange (Clementine, Tangerine)	Pacific halibut		Mandarin orange (Clementine, Tangerine)					Macadamia nut						Mamey sapote					Mandarin orange (Clementine, Tangerine)	Mandarin orange (Clementine, Tangerine)			Feijoa		Mandarin orange (Clementine, Tangerine)												Evergreen huckleberry
264					Mango	Mamey sapote	Mamey sapote	Lowbush blueberry		Mango	Pacific herring		Mango					Macadamia nut (M. tetraphylla)						Mammee apple					Mango	Mango			Fennel		Mango												Feijoa
265					Medlar	Mammee apple	Mammee apple	Lupine		Medlar	Pacific jack mackerel		Medlar					Maitake						Mandarin orange (Clementine, Tangerine)					Medlar	Medlar			Fenugreek		Medlar												Fennel
266					Mentha	Mandarin orange (Clementine, Tangerine)	Mandarin orange (Clementine, Tangerine)	Macadamia nut		Mentha	Pacific ocean perch		Mentha					Malabar plum						Mango					Mentha	Mentha			Fig		Mentha												Fenugreek
267					Mexican groundcherry	Mango	Mango	Macadamia nut (M. tetraphylla)		Mexican groundcherry	Pacific oyster		Mexican groundcherry					Malabar spinach						Medlar					Mexican groundcherry	Mexican groundcherry			Fireweed		Mexican groundcherry												Fig
268					Mexican oregano	Medlar	Medlar	Maitake		Mexican oregano	Pacific rockfish		Mexican oregano					Malus (Crab apple)						Mentha					Mexican oregano	Mexican oregano			Flaxseed		Mexican oregano												Fireweed
269					Millet	Mentha	Mentha	Malabar plum		Millet	Pak choy		Millet					Mamey sapote						Mexican groundcherry					Millet	Millet			Fox grape		Millet												Flaxseed
270					Moth bean	Mexican groundcherry	Mexican groundcherry	Malabar spinach		Moth bean	Parsley		Moth bean					Mammee apple						Mexican oregano					Moth bean	Moth bean			French plantain		Moth bean												Fox grape
271					Mountain yam	Mexican oregano	Mexican oregano	Malus (Crab apple)		Mountain yam	Parsnip		Mountain yam					Mandarin orange (Clementine, Tangerine)						Millet					Mountain yam	Mountain yam			Garden cress		Mountain yam												French plantain
272					Mugwort	Millet	Millet	Mamey sapote		Mugwort	Pasta		Mugwort					Mango						Moth bean					Mugwort	Mugwort			Garden onion		Mugwort												Garden cress
273					Mulberry	Moth bean	Moth bean	Mammee apple		Mulberry	Pea shoots		Mulberry					Medlar						Mountain yam					Mulberry	Mulberry			Garden onion (var.)		Mulberry												Garden onion (var.)
274					Mung bean	Mountain yam	Mountain yam	Mandarin orange (Clementine, Tangerine)		Mung bean	Peach		Mung bean					Mentha						Mugwort					Mung bean	Mung bean			Garden rhubarb		Mung bean												Garden rhubarb
275					Muscadine grape	Mugwort	Mugwort	Mango		Muscadine grape	Peach (var.)		Muscadine grape					Mexican groundcherry						Mulberry					Muscadine grape	Muscadine grape			Garden tomato		Muscadine grape												Garden tomato
276					Muskmelon	Mulberry	Mulberry	Medlar		Muskmelon	Peanut		Muskmelon					Mexican oregano						Mung bean					Muskmelon	Muskmelon			Garden tomato (var.)		Muskmelon												Garden tomato (var.)
277					Mustard spinach	Mung bean	Mung bean	Mentha		Mustard spinach	Pear		Mustard spinach					Millet						Muscadine grape					Mustard spinach	Mustard spinach			Garland chrysanthemum		Mustard spinach												Garland chrysanthemum
278					Nance	Muscadine grape	Muscadine grape	Mexican groundcherry		Nance	Pecan nut		Nance					Moth bean						Muskmelon					Nance	Nance			Garlic		Nance												Garlic
279					Nanking cherry	Muskmelon	Muskmelon	Mexican oregano		Nanking cherry	Pepper		Nanking cherry					Mountain yam						Mustard spinach					Nanking cherry	Nanking cherry			German camomile		Nanking cherry												German camomile
280					Napa cabbage	Mustard spinach	Mustard spinach	Millet		Napa cabbage	Pepper (C. frutescens)		Napa cabbage					Mugwort						Nance					Napa cabbage	Napa cabbage			Giant butterbur		Napa cabbage												Giant butterbur
281					Naranjilla	Nance	Nance	Moth bean		Naranjilla	Pepper (Spice)		Naranjilla					Mulberry						Nanking cherry					Naranjilla	Naranjilla			Ginger		Naranjilla												Ginger
282					Narrowleaf cattail	Nanking cherry	Nanking cherry	Mountain yam		Narrowleaf cattail	Peppermint		Narrowleaf cattail					Muscadine grape						Napa cabbage					Narrowleaf cattail	Narrowleaf cattail			Ginkgo nuts		Narrowleaf cattail												Ginkgo nuts
283					Natal plum	Napa cabbage	Napa cabbage	Mugwort		Natal plum	Percoidei (Bass and others)		Natal plum					Muskmelon						Naranjilla					Natal plum	Natal plum			Ginseng		Natal plum												Ginseng
284					Nectarine	Naranjilla	Naranjilla	Mulberry		Nectarine	Persimmon		Nectarine					Mustard spinach						Narrowleaf cattail					Nectarine	Nectarine			Globe artichoke		Nectarine												Globe artichoke
285					New Zealand spinach	Narrowleaf cattail	Narrowleaf cattail	Mung bean		New Zealand spinach	Phyllo dough		New Zealand spinach					Nance						Natal plum					New Zealand spinach	New Zealand spinach			Gooseberry		New Zealand spinach												Gooseberry
286					Nopal	Natal plum	Natal plum	Muscadine grape		Nopal	Pigeon pea		Nopal					Nanking cherry						Nectarine					Nopal	Nopal			Gram bean		Nopal												Gram bean
287					Nutmeg	Nectarine	Nectarine	Muskmelon		Nutmeg	Pili nut		Nutmeg					Napa cabbage						New Zealand spinach					Nutmeg	Nutmeg			Grape		Nutmeg												Grape
288					Oat	New Zealand spinach	New Zealand spinach	Mustard spinach		Oat	Pine nut		Oat					Naranjilla						Nopal					Oat	Oat			Grapefruit		Oat												Grapefruit
289					Ohelo berry	Nopal	Nopal	Nance		Ohelo berry	Pineapple		Ohelo berry					Narrowleaf cattail						Nutmeg					Ohelo berry	Ohelo berry			Grapefruit/Pummelo hybrid		Ohelo berry												Grapefruit/Pummelo hybrid
290					Oil palm	Nutmeg	Nutmeg	Nanking cherry		Oil palm	Pink salmon		Oil palm					Natal plum						Oat					Oil palm	Oil palm			Grass pea		Oil palm												Grass pea
291					Oil-seed Camellia	Oat	Oat	Napa cabbage		Oil-seed Camellia	Pistachio		Oil-seed Camellia					Nectarine						Ohelo berry					Oil-seed Camellia	Oil-seed Camellia			Green bean		Oil-seed Camellia												Green bean
292					Okra	Ohelo berry	Ohelo berry	Naranjilla		Okra	Pita bread		Okra					New Zealand spinach						Oil palm					Okra	Okra			Green bell pepper		Okra												Green bell pepper
293					Olive	Oil palm	Oil palm	Narrowleaf cattail		Olive	Pleuronectidae (Dab, Halibut, Plaice)		Olive					Nopal						Oil-seed Camellia					Olive	Olive			Green onion		Olive												Green onion
294					Orange bell pepper	Oil-seed Camellia	Oil-seed Camellia	Natal plum		Orange bell pepper	Pollock		Orange bell pepper					Nutmeg						Okra					Orange bell pepper	Orange bell pepper			Green tea		Orange bell pepper												Green tea
295					Orange mint	Okra	Okra	Nectarine		Orange mint	Poppy		Orange mint					Oat						Olive					Orange mint	Orange mint			Green zucchini		Orange mint												Green zucchini
296					Oregon yampah	Olive	Olive	New Zealand spinach		Oregon yampah	Potato		Oregon yampah					Ohelo berry						Orange bell pepper					Oregon yampah	Oregon yampah			Greenthread tea		Oregon yampah												Greenthread tea
297					Oriental wheat	Orange bell pepper	Orange bell pepper	Nopal		Oriental wheat	Potato bread		Oriental wheat					Oil palm						Orange mint					Oriental wheat	Oriental wheat			Groundcherry		Oriental wheat												Groundcherry
298					Ostrich fern	Orange mint	Orange mint	Nutmeg		Ostrich fern	Prairie turnip		Ostrich fern					Oil-seed Camellia						Oregon yampah					Ostrich fern	Ostrich fern			Guava		Ostrich fern												Guava
299					Oval-leaf huckleberry	Oregon yampah	Oregon yampah	Oat		Oval-leaf huckleberry	Prunus (Cherry, Plum)		Oval-leaf huckleberry					Okra						Oriental wheat					Oval-leaf huckleberry	Oval-leaf huckleberry			Half-highbush blueberry		Oval-leaf huckleberry												Half-highbush blueberry
300					Oxheart cabbage	Oriental wheat	Oriental wheat	Ohelo berry		Oxheart cabbage	Pumpkinseed sunfish		Oxheart cabbage					Olive						Ostrich fern					Oxheart cabbage	Oxheart cabbage			Hard wheat		Oxheart cabbage												Hard wheat
301					Oyster mushroom	Ostrich fern	Ostrich fern	Oil palm		Oyster mushroom	Purple laver		Oyster mushroom					Orange bell pepper						Oval-leaf huckleberry					Oyster mushroom	Oyster mushroom			Oyster mushroom		Oyster mushroom												Oyster mushroom
302					Pak choy	Oxheart cabbage	Oval-leaf huckleberry	Oil-seed Camellia		Pak choy	Purslane		Pak choy					Orange mint						Oxheart cabbage					Pak choy	Pak choy			Pak choy		Pak choy												Pak choy
303					Papaya	Oyster mushroom	Oxheart cabbage	Okra		Papaya	Quinoa		Papaya					Oregon yampah						Oyster mushroom					Papaya	Papaya			Papaya		Papaya												Papaya
304					Parsley	Pak choy	Oyster mushroom	Olive		Parsley	Rabbit		Parsley					Oriental wheat						Pak choy					Parsley	Parsley			Parsley		Parsley												Parsley
305					Parsnip	Papaya	Pak choy	Orange bell pepper		Parsnip	Radish		Parsnip					Ostrich fern						Papaya					Parsnip	Parsnip			Parsnip		Parsnip												Parsnip
306					Passion fruit	Parsley	Papaya	Orange mint		Passion fruit	Rainbow smelt		Passion fruit					Oval-leaf huckleberry						Parsley					Passion fruit	Passion fruit			Passion fruit		Passion fruit												Passion fruit
307					Pasta	Parsnip	Parsley	Oregon yampah		Pasta	Rainbow trout		Pasta					Oxheart cabbage						Parsnip					Pasta	Pasta			Pasta		Pasta												Pasta
308					Peach	Passion fruit	Parsnip	Oriental wheat		Peach	Raisin bread		Peach					Oyster mushroom						Passion fruit					Peach	Peach			Peach		Peach												Peach
309					Peach (var.)	Pasta	Passion fruit	Ostrich fern		Peach (var.)	Red beetroot		Peach (var.)					Pak choy						Pasta					Peach (var.)	Peach (var.)			Peach (var.)		Peach (var.)												Peach (var.)
310					Peanut	Peach	Pasta	Oval-leaf huckleberry		Peanut	Red bell pepper		Peanut					Papaya						Peach					Peanut	Peanut			Peanut		Peanut												Peanut
311					Pear	Peach (var.)	Peach	Oxheart cabbage		Pear	Red king crab		Pear					Parsley						Peach (var.)					Pear	Pear			Pear		Pear												Pear
312					Pecan nut	Peanut	Peach (var.)	Oyster mushroom		Pecan nut	Red rice		Pecan nut					Parsnip						Peanut					Pecan nut	Pecan nut			Pecan nut		Pecan nut												Pecan nut
313					Pepper	Pear	Peanut	Pak choy		Pepper	Rice		Pepper					Passion fruit						Pear					Pepper	Pepper			Pepper		Pepper												Pepper
314					Pepper (C. baccatum)	Pecan nut	Pear	Papaya		Pepper (C. baccatum)	Rice bread		Pepper (C. baccatum)					Pasta						Pecan nut					Pepper (C. baccatum)	Pepper (C. baccatum)			Pepper (C. baccatum)		Pepper (C. baccatum)												Pepper (C. baccatum)
315					Pepper (C. chinense)	Pepper	Pecan nut	Parsley		Pepper (C. chinense)	Robusta coffee		Pepper (C. chinense)					Peach						Pepper					Pepper (C. chinense)	Pepper (C. chinense)			Pepper (C. chinense)		Pepper (C. chinense)												Pepper (C. chinense)
316					Pepper (C. frutescens)	Pepper (C. baccatum)	Pepper	Parsnip		Pepper (C. frutescens)	Roe		Pepper (C. frutescens)					Peach (var.)						Pepper (C. baccatum)					Pepper (C. frutescens)	Pepper (C. frutescens)			Pepper (C. frutescens)		Pepper (C. frutescens)												Pepper (C. frutescens)
317					Pepper (C. pubescens)	Pepper (C. chinense)	Pepper (C. baccatum)	Passion fruit		Pepper (C. pubescens)	Romaine lettuce		Pepper (C. pubescens)					Peanut						Pepper (C. chinense)					Pepper (C. pubescens)	Pepper (C. pubescens)			Pepper (C. pubescens)		Pepper (C. pubescens)												Pepper (C. pubescens)
318					Pepper (Capsicum)	Pepper (C. frutescens)	Pepper (C. chinense)	Pasta		Pepper (Capsicum)	Rosemary		Pepper (Capsicum)					Pear						Pepper (C. frutescens)					Pepper (Capsicum)	Pepper (Capsicum)			Pepper (Capsicum)		Pepper (Capsicum)												Pepper (Capsicum)
319					Pepper (Spice)	Pepper (C. pubescens)	Pepper (C. frutescens)	Peach		Pepper (Spice)	Rye		Pepper (Spice)					Pecan nut						Pepper (C. pubescens)					Pepper (Spice)	Pepper (Spice)			Pepper (Spice)		Pepper (Spice)												Pepper (Spice)
320					Peppermint	Pepper (Capsicum)	Pepper (C. pubescens)	Peach (var.)		Peppermint	Rye bread		Peppermint					Pepper						Pepper (Capsicum)					Peppermint	Peppermint			Peppermint		Peppermint												Peppermint
321					Persian lime	Pepper (Spice)	Pepper (Capsicum)	Peanut		Persian lime	Sablefish		Persian lime					Pepper (C. baccatum)						Pepper (Spice)					Persian lime	Persian lime			Persian lime		Persian lime												Persian lime
322					Persimmon	Peppermint	Pepper (Spice)	Pear		Persimmon	Sacred lotus		Persimmon					Pepper (C. chinense)						Peppermint					Persimmon	Persimmon			Persimmon		Persimmon												Persimmon
323					Pigeon pea	Persian lime	Peppermint	Pecan nut		Pigeon pea	Saffron		Pigeon pea					Pepper (C. frutescens)						Persian lime					Pigeon pea	Pigeon pea			Pigeon pea		Pigeon pea												Pigeon pea
324					Pili nut	Persimmon	Persian lime	Pepper		Pili nut	Salmonidae (Salmon, Trout)		Pili nut					Pepper (C. pubescens)						Persimmon					Pili nut	Pili nut			Pili nut		Pili nut												Pili nut
325					Pine nut	Pigeon pea	Persimmon	Pepper (C. baccatum)		Pine nut	Salted butter		Pine nut					Pepper (Capsicum)						Pigeon pea					Pine nut	Pine nut			Pine nut		Pine nut												Pine nut
326					Pineapple	Pili nut	Pigeon pea	Pepper (C. chinense)		Pineapple	Savoy cabbage		Pineapple					Pepper (Spice)						Pili nut					Pineapple	Pineapple			Pineapple		Pineapple												Pineapple
327					Pineappple sage	Pine nut	Pili nut	Pepper (C. frutescens)		Pineappple sage	Scallop		Pineappple sage					Peppermint						Pine nut					Pineappple sage	Pineappple sage			Pineappple sage		Pineappple sage												Pineappple sage
328					Pistachio	Pineapple	Pine nut	Pepper (C. pubescens)		Pistachio	Scombridae (Bonito, Mackerel, Tuna)		Pistachio					Persian lime						Pineapple					Pistachio	Pistachio			Pistachio		Pistachio												Pistachio
329					Pitanga	Pineappple sage	Pineapple	Pepper (Capsicum)		Pitanga	Scup		Pitanga					Persimmon						Pineappple sage					Pitanga	Pitanga			Pitanga		Pitanga												Pitanga
330					Plains prickly pear	Pistachio	Pineappple sage	Pepper (Spice)		Plains prickly pear	Sea trout		Plains prickly pear					Pigeon pea						Pistachio					Plains prickly pear	Plains prickly pear			Plains prickly pear		Plains prickly pear												Plains prickly pear
331					Pomegranate	Pitanga	Pistachio	Peppermint		Pomegranate	Semolina		Pomegranate					Pili nut						Pitanga					Pomegranate	Pomegranate			Pomegranate		Pomegranate												Pomegranate
332					Poppy	Plains prickly pear	Pitanga	Persian lime		Poppy	Sesame		Poppy					Pine nut						Plains prickly pear					Poppy	Poppy			Poppy		Poppy												Poppy
333					Pot marjoram	Pomegranate	Plains prickly pear	Persimmon		Pot marjoram	Sesbania flower		Pot marjoram					Pineapple						Pomegranate					Pot marjoram	Pot marjoram			Pot marjoram		Pot marjoram												Pot marjoram
334					Potato	Poppy	Pomegranate	Pigeon pea		Potato	Shark		Potato					Pineappple sage						Poppy					Potato	Potato			Potato		Potato												Potato
335					Prairie turnip	Pot marjoram	Poppy	Pili nut		Prairie turnip	Shea tree		Prairie turnip					Pistachio						Pot marjoram					Prairie turnip	Prairie turnip			Prairie turnip		Prairie turnip												Prairie turnip
336					Prickly pear	Potato	Pot marjoram	Pine nut		Prickly pear	Sheefish		Prickly pear					Pitanga						Potato					Prickly pear	Prickly pear			Prickly pear		Prickly pear												Prickly pear
337					Prunus (Cherry, Plum)	Prairie turnip	Potato	Pineapple		Prunus (Cherry, Plum)	Sheep (Mutton, Lamb)		Prunus (Cherry, Plum)					Plains prickly pear						Prairie turnip					Prunus (Cherry, Plum)	Prunus (Cherry, Plum)			Prunus (Cherry, Plum)		Prunus (Cherry, Plum)												Prunus (Cherry, Plum)
338					Pummelo	Prickly pear	Prairie turnip	Pineappple sage		Pummelo	Sheepshead		Pummelo					Pomegranate						Prickly pear					Pummelo	Pummelo			Pummelo		Pummelo												Pummelo
339					Purple laver	Prunus (Cherry, Plum)	Prickly pear	Pistachio		Purple laver	Shiitake		Purple laver					Poppy						Prunus (Cherry, Plum)					Purple laver	Purple laver			Purple laver		Purple laver												Purple laver
340					Purple mangosteen	Pummelo	Prunus (Cherry, Plum)	Pitanga		Purple mangosteen	Shrimp		Purple mangosteen					Pot marjoram						Pummelo					Purple mangosteen	Purple mangosteen			Purple mangosteen		Purple mangosteen												Purple mangosteen
341					Purslane	Purple laver	Pummelo	Plains prickly pear		Purslane	Skipjack tuna		Purslane					Prairie turnip						Purple laver					Purslane	Purslane			Purslane		Purslane												Purslane
342					Quince	Purple mangosteen	Purple laver	Pomegranate		Quince	Smelt		Quince					Prickly pear						Purple mangosteen					Quince	Quince			Quince		Quince												Quince
343					Quinoa	Purslane	Purple mangosteen	Poppy		Quinoa	Snapper		Quinoa					Prunus (Cherry, Plum)						Purslane					Quinoa	Quinoa			Quinoa		Quinoa												Quinoa
344					Radish	Quince	Purslane	Pot marjoram		Radish	Snow crab		Radish					Pummelo						Quince					Radish	Radish			Radish		Radish												Radish
345					Radish (var.)	Quinoa	Quince	Potato		Radish (var.)	Sockeye salmon		Radish (var.)					Purple laver						Quinoa					Radish (var.)	Radish (var.)			Radish (var.)		Radish (var.)												Radish (var.)
346					Rambutan	Radish	Quinoa	Prairie turnip		Rambutan	Soft-necked garlic		Rambutan					Purple mangosteen						Radish					Rambutan	Rambutan			Rambutan		Rambutan												Rambutan
347					Rape	Radish (var.)	Radish	Prickly pear		Rape	Sorghum		Rape					Purslane						Radish (var.)					Rape	Rape			Rape		Rape												Rape
348					Rapini	Rambutan	Radish (var.)	Prunus (Cherry, Plum)		Rapini	Sour cream		Rapini					Quince						Rambutan					Rapini	Rapini			Rapini		Rapini												Rapini
349					Red algae	Rape	Rambutan	Pummelo		Red algae	Soy bean		Red algae					Quinoa						Rape					Red algae	Red algae			Red algae		Red algae												Red algae
350					Red beetroot	Rapini	Rape	Purple laver		Red beetroot	Soy sauce		Red beetroot					Radish						Rapini					Red beetroot	Red beetroot			Red beetroot		Red beetroot												Red beetroot
351					Red bell pepper	Red algae	Rapini	Purple mangosteen		Red bell pepper	Spanish mackerel		Red bell pepper					Radish (var.)						Red algae					Red bell pepper	Red bell pepper			Red bell pepper		Red bell pepper												Red bell pepper
352					Red huckleberry	Red beetroot	Red algae	Purslane		Red huckleberry	Spearmint		Red huckleberry					Rambutan						Red beetroot					Red huckleberry	Red huckleberry			Red huckleberry		Red huckleberry												Red huckleberry
353					Red onion	Red bell pepper	Red beetroot	Quince		Red onion	Spelt		Red onion					Rape						Red bell pepper					Red onion	Red onion			Red onion		Red onion												Red onion
354					Red raspberry	Red huckleberry	Red bell pepper	Quinoa		Red raspberry	Spinach		Red raspberry					Rapini						Red huckleberry					Red raspberry	Red raspberry			Red raspberry		Red raspberry												Red raspberry
355					Red rice	Red onion	Red huckleberry	Radish		Red rice	Spiny lobster		Red rice					Red algae						Red onion					Red rice	Red rice			Red rice		Red rice												Red rice
356					Red tea	Red raspberry	Red onion	Radish (var.)		Red tea	Spirulina		Red tea					Red beetroot						Red raspberry					Red tea	Red tea			Red tea		Red tea												Red tea
357					Redcurrant	Red rice	Red raspberry	Rambutan		Redcurrant	Spot croaker		Redcurrant					Red bell pepper						Red rice					Redcurrant	Redcurrant			Redcurrant		Redcurrant												Redcurrant
358					Rice	Redcurrant	Red rice	Rape		Rice	Squid		Rice					Red huckleberry						Red tea					Rice	Rice			Rice		Rice												Rice
359					Rocket salad (ssp.)	Rice	Redcurrant	Rapini		Rocket salad (ssp.)	Strawberry		Rocket salad (ssp.)					Red onion						Redcurrant					Rocket salad (ssp.)	Rocket salad (ssp.)			Rocket salad (ssp.)		Rocket salad (ssp.)												Rocket salad (ssp.)
360					Romaine lettuce	Rocket salad (ssp.)	Rice	Red algae		Romaine lettuce	Striped bass		Romaine lettuce					Red raspberry						Rice					Romaine lettuce	Romaine lettuce			Romaine lettuce		Romaine lettuce												Romaine lettuce
361					Roman camomile	Romaine lettuce	Rocket salad (ssp.)	Red beetroot		Roman camomile	Striped mullet		Roman camomile					Red rice						Rocket salad (ssp.)					Roman camomile	Roman camomile			Roman camomile		Roman camomile												Roman camomile
362					Rose hip	Roman camomile	Romaine lettuce	Red bell pepper		Rose hip	Sturgeon		Rose hip					Red tea						Romaine lettuce					Rose hip	Rose hip			Rose hip		Rose hip												Rose hip
363					Roselle	Rose hip	Roman camomile	Red huckleberry		Roselle	Sunburst squash (pattypan squash)		Roselle					Redcurrant						Roman camomile					Roselle	Roselle			Roselle		Roselle												Roselle
364					Rosemary	Roselle	Rose hip	Red onion		Rosemary	Swamp cabbage		Rosemary					Rice						Rose hip					Rosemary	Rosemary			Rosemary		Rosemary												Rosemary
365					Rowal	Rosemary	Roselle	Red raspberry		Rowal	Sweet basil		Rowal					Rocket salad (ssp.)						Roselle					Rowal	Rowal			Rowal		Rowal												Rowal
366					Rowanberry	Rowal	Rosemary	Red rice		Rowanberry	Sweet orange		Rowanberry					Romaine lettuce						Rosemary					Rowanberry	Rowanberry			Rowanberry		Rowanberry												Rowanberry
367					Rye	Rowanberry	Rowal	Redcurrant		Rye	Sweet potato		Rye					Roman camomile						Rowal					Rye	Rye			Rye		Rye												Rye
368					Sacred lotus	Rye	Rowanberry	Rocket salad (ssp.)		Sacred lotus	Swordfish		Sacred lotus					Rose hip						Rowanberry					Sacred lotus	Sacred lotus			Sacred lotus		Sacred lotus												Sacred lotus
369					Safflower	Sacred lotus	Rye	Romaine lettuce		Safflower	Syrup		Safflower					Roselle						Rye					Safflower	Safflower			Safflower		Safflower												Safflower
370					Saffron	Safflower	Sacred lotus	Roman camomile		Saffron	Taco shell		Saffron					Rosemary						Sacred lotus					Saffron	Saffron			Saffron		Saffron												Saffron
371					Sago palm	Saffron	Safflower	Rose hip		Sago palm	Tallow		Sago palm					Rowal						Safflower					Sago palm	Sago palm			Sago palm		Sago palm												Sago palm
372					Salmonberry	Sago palm	Saffron	Roselle		Salmonberry	Tapioca pearl		Salmonberry					Rowanberry						Saffron					Salmonberry	Salmonberry			Salmonberry		Salmonberry												Salmonberry
373					Sapodilla	Salmonberry	Sago palm	Rosemary		Sapodilla	Taro		Sapodilla					Rye						Sago palm					Sapodilla	Sapodilla			Sapodilla		Sapodilla												Sapodilla
374					Saskatoon berry	Sapodilla	Salmonberry	Rowal		Saskatoon berry	Teff		Saskatoon berry					Safflower						Salmonberry					Saskatoon berry	Saskatoon berry			Saskatoon berry		Saskatoon berry												Saskatoon berry
375					Savoy cabbage	Saskatoon berry	Sapodilla	Rowanberry		Savoy cabbage	Thunnus		Savoy cabbage					Saffron						Sapodilla					Savoy cabbage	Savoy cabbage			Savoy cabbage		Savoy cabbage												Savoy cabbage
376					Scarlet bean	Savoy cabbage	Saskatoon berry	Rye		Scarlet bean	Tilefish		Scarlet bean					Sago palm						Saskatoon berry					Scarlet bean	Scarlet bean			Scarlet bean		Scarlet bean												Scarlet bean
377					Sea-buckthornberry	Scarlet bean	Savoy cabbage	Sacred lotus		Sea-buckthornberry	Tofu		Sea-buckthornberry					Salmonberry						Savoy cabbage					Sea-buckthornberry	Sea-buckthornberry			Sea-buckthornberry		Sea-buckthornberry												Sea-buckthornberry
378					Sesame	Sea-buckthornberry	Scarlet bean	Safflower		Sesame	Tortilla		Sesame					Sapodilla						Scarlet bean					Sesame	Sesame			Sesame		Sesame												Sesame
379					Sesbania flower	Sesame	Sea-buckthornberry	Saffron		Sesbania flower	Triticale		Sesbania flower					Saskatoon berry						Sea-buckthornberry					Sesbania flower	Sesbania flower			Sesbania flower		Sesbania flower												Sesbania flower
380					Shallot	Sesbania flower	Sesame	Sago palm		Shallot	True sole		Shallot					Savoy cabbage						Sesame					Shallot	Shallot			Shallot		Shallot												Shallot
381					Shea tree	Shallot	Sesbania flower	Salmonberry		Shea tree	Turbot		Shea tree					Scarlet bean						Sesbania flower					Shea tree	Shea tree			Shea tree		Shea tree												Shea tree
382					Shiitake	Shea tree	Shallot	Sapodilla		Shiitake	Turkey		Shiitake					Sea-buckthornberry						Shallot					Shiitake	Shiitake			Shiitake		Shiitake												Shiitake
383					Silver linden	Shiitake	Shea tree	Saskatoon berry		Silver linden	Turmeric		Silver linden					Sesame						Shea tree					Silver linden	Silver linden			Silver linden		Silver linden												Silver linden
384					Skunk currant	Silver linden	Shiitake	Savoy cabbage		Skunk currant	Turnip		Skunk currant					Sesbania flower						Shiitake					Skunk currant	Skunk currant			Skunk currant		Skunk currant												Skunk currant
385					Small-leaf linden	Skunk currant	Silver linden	Scarlet bean		Small-leaf linden	Vaccinium (Blueberry, Cranberry, Huckleberry)		Small-leaf linden					Shallot						Silver linden					Small-leaf linden	Small-leaf linden			Small-leaf linden		Small-leaf linden												Small-leaf linden
386					Soft-necked garlic	Small-leaf linden	Skunk currant	Sea-buckthornberry		Soft-necked garlic	Wakame		Soft-necked garlic					Shea tree						Skunk currant					Soft-necked garlic	Soft-necked garlic			Soft-necked garlic		Soft-necked garlic												Soft-necked garlic
387					Sorghum	Soft-necked garlic	Small-leaf linden	Sesame		Sorghum	Walnut		Sorghum					Shiitake						Small-leaf linden					Sorghum	Sorghum			Sorghum		Sorghum												Sorghum
388					Sorrel	Sorghum	Soft-necked garlic	Sesbania flower		Sorrel	Water spinach		Sorrel					Silver linden						Soft-necked garlic					Sorrel	Sorrel			Sorrel		Sorrel												Sorrel
389					Sour cherry	Sorrel	Sorghum	Shallot		Sour cherry	Watercress		Sour cherry					Skunk currant						Sorghum					Sour cherry	Sour cherry			Sour cherry		Sour cherry												Sour cherry
390					Sourdock	Sour cherry	Sorrel	Shea tree		Sourdock	Watermelon		Sourdock					Small-leaf linden						Sorrel					Sourdock	Sourdock			Sourdock		Sourdock												Sourdock
391					Sourdough	Sourdock	Sour cherry	Shiitake		Sourdough	Wheat		Sourdough					Sorghum						Sour cherry					Sourdough	Sourdough			Sourdough		Sourdough												Sourdough
392					Soursop	Sourdough	Sourdock	Silver linden		Soursop	Wheat bread		Soursop					Sorrel						Sourdock					Soursop	Soursop			Soursop		Soursop												Soursop
393					Soy bean	Soursop	Sourdough	Skunk currant		Soy bean	Whelk		Soy bean					Sour cherry						Sourdough					Soy bean	Soy bean			Soy bean		Soy bean												Soy bean
394					Sparkleberry	Soy bean	Soursop	Small-leaf linden		Sparkleberry	White bread		Sparkleberry					Sourdock						Soursop					Sparkleberry	Sparkleberry			Sparkleberry		Sparkleberry												Sparkleberry
395					Spearmint	Sparkleberry	Soy bean	Sorghum		Spearmint	White cabbage		Spearmint					Sourdough						Soy bean					Spearmint	Spearmint			Spearmint		Spearmint												Spearmint
396					Spelt	Spearmint	Sparkleberry	Sorrel		Spelt	White lupine		Spelt					Soursop						Sparkleberry					Spelt	Spelt			Spelt		Spelt												Spelt
397					Spinach	Spelt	Spearmint	Sour cherry		Spinach	White mustard		Spinach					Sparkleberry						Spearmint					Spinach	Spinach			Spinach		Spinach												Spinach
398					Spirulina	Spinach	Spelt	Sourdock		Spirulina	White sucker		Spirulina					Spearmint						Spelt					Spirulina	Spirulina			Spirulina		Spirulina												Spirulina
399					Squashberry	Spirulina	Spinach	Sourdough		Squashberry	Whitefish		Squashberry					Spelt						Spinach					Squashberry	Squashberry			Squashberry		Squashberry												Squashberry
400					Star anise	Squashberry	Spirulina	Soursop		Star anise	Whiting		Star anise					Spinach						Spirulina					Star anise	Star anise			Star anise		Star anise												Star anise
401					Star fruit	Star anise	Squashberry	Oil palm		Star fruit	Wild carrot		Star fruit					Spirulina						Squashberry					Star fruit	Star fruit			Star fruit		Star fruit												Star fruit
402					Strawberry	Star fruit	Star anise	Oil-seed Camellia		Strawberry	Wild celery		Strawberry					Squashberry						Star anise					Strawberry	Strawberry			Strawberry		Strawberry												Strawberry
403					Strawberry guava	Strawberry	Star fruit	Okra		Strawberry guava	Wild leek		Strawberry guava					Star anise						Star fruit					Strawberry guava	Strawberry guava			Strawberry guava		Strawberry guava												Strawberry guava
404					Sugar apple	Strawberry guava	Strawberry	Olive		Sugar apple	Wild rice		Sugar apple					Star fruit						Strawberry					Sugar apple	Sugar apple			Sugar apple		Sugar apple												Sugar apple
405					Summer grape	Sugar apple	Strawberry guava	Orange bell pepper		Summer grape	Winged bean		Summer grape					Strawberry						Strawberry guava					Summer grape	Summer grape			Summer grape		Summer grape												Summer grape
406					Summer savory	Summer grape	Sugar apple	Orange mint		Summer savory	Winter squash		Summer savory					Strawberry guava						Sugar apple					Summer savory	Summer savory			Summer savory		Summer savory												Summer savory
407					Sunburst squash (pattypan squash)	Summer savory	Summer grape	Oregon yampah		Sunburst squash (pattypan squash)	Wonton wrapper		Sunburst squash (pattypan squash)					Sugar apple						Summer grape					Sunburst squash (pattypan squash)	Sunburst squash (pattypan squash)			Sunburst squash (pattypan squash)		Sunburst squash (pattypan squash)												Sunburst squash (pattypan squash)
408					Sunflower	Sunburst squash (pattypan squash)	Summer savory	Oriental wheat		Sunflower	Yam		Sunflower					Summer grape						Summer savory					Sunflower	Sunflower			Sunflower		Sunflower												Sunflower
409					Swamp cabbage	Sunflower	Sunburst squash (pattypan squash)	Ostrich fern		Swamp cabbage	Yardlong bean		Swamp cabbage					Summer savory						Sunburst squash (pattypan squash)					Swamp cabbage	Swamp cabbage			Swamp cabbage		Swamp cabbage												Swamp cabbage
410					Swede	Swamp cabbage	Sunflower	Oval-leaf huckleberry		Swede	Yellow bell pepper		Swede					Sunburst squash (pattypan squash)						Sunflower					Swede	Swede			Swede		Swede												Swede
411					Sweet basil	Swede	Swamp cabbage	Oxheart cabbage		Sweet basil	Yellow wax bean		Sweet basil					Swamp cabbage						Swamp cabbage					Sweet basil	Sweet basil			Sweet basil		Sweet basil												Sweet basil
412					Sweet bay	Sweet basil	Swede	Oyster mushroom		Sweet bay	Yellow zucchini		Sweet bay					Swede						Swede					Sweet bay	Sweet bay			Sweet bay		Sweet bay												Sweet bay
413					Sweet cherry	Sweet bay	Sweet basil	Pak choy		Sweet cherry	Yellowfin tuna		Sweet cherry					Sweet basil						Sweet basil					Sweet cherry	Sweet cherry			Sweet cherry		Sweet cherry												Sweet cherry
414					Sweet marjoram	Sweet cherry	Sweet bay	Papaya		Sweet marjoram	Yellowtail amberjack		Sweet marjoram					Sweet bay						Sweet bay					Sweet marjoram	Sweet marjoram			Sweet marjoram		Sweet marjoram												Sweet marjoram
415					Sweet orange	Sweet marjoram	Sweet cherry	Parsley		Sweet orange	Yogurt		Sweet orange					Sweet cherry						Sweet cherry					Sweet orange	Sweet orange			Sweet orange		Sweet orange												Sweet orange
416					Sweet potato	Sweet orange	Sweet marjoram	Parsnip		Sweet potato	Beefalo		Sweet potato					Sweet marjoram						Sweet marjoram					Sweet potato	Sweet potato			Sweet potato		Sweet potato												Sweet potato
417					Sweet rowanberry	Sweet potato	Sweet orange	Passion fruit		Sweet rowanberry	Bison		Sweet rowanberry					Sweet orange						Sweet orange					Sweet rowanberry	Sweet rowanberry			Sweet rowanberry		Sweet rowanberry												Sweet rowanberry
418					Swiss chard	Sweet rowanberry	Sweet potato	Pasta		Swiss chard	Buffalo		Swiss chard					Sweet potato						Sweet potato					Swiss chard	Swiss chard			Swiss chard		Swiss chard												Swiss chard
419					Tamarind	Swiss chard	Sweet rowanberry	Peach		Tamarind	Elk		Tamarind					Sweet rowanberry						Sweet rowanberry					Tamarind	Tamarind			Tamarind		Tamarind												Tamarind
420					Taro	Tamarind	Swiss chard	Peach (var.)		Taro	Emu		Taro					Swiss chard						Swiss chard					Taro	Taro			Taro		Taro												Taro
421					Tarragon	Taro	Tamarind	Peanut		Tarragon	European rabbit		Tarragon					Tamarind						Tamarind					Tarragon	Tarragon			Tarragon		Tarragon												Tarragon
422					Tartary buckwheat	Tarragon	Taro	Pear		Tartary buckwheat	Greylag goose		Tartary buckwheat					Taro						Taro					Tartary buckwheat	Tartary buckwheat			Tartary buckwheat		Tartary buckwheat												Tartary buckwheat
423					Tea leaf willow	Tartary buckwheat	Tarragon	Pecan nut		Tea leaf willow	Guinea hen		Tea leaf willow					Tarragon						Tarragon					Tea leaf willow	Tea leaf willow			Tea leaf willow		Tea leaf willow												Tea leaf willow
424					Teff	Tea leaf willow	Tartary buckwheat	Pepper		Teff	Horse		Teff					Tartary buckwheat						Tartary buckwheat					Teff	Teff			Teff		Teff												Teff
425					Thistle	Teff	Tea leaf willow	Pepper (C. baccatum)		Thistle	Mallard duck		Thistle					Tea leaf willow						Tea leaf willow					Thistle	Thistle			Thistle		Thistle												Thistle
426					Tinda	Thistle	Teff	Pepper (C. chinense)		Tinda	Mule deer		Tinda					Teff						Teff					Tinda	Tinda			Tinda		Tinda												Tinda
427					Towel gourd	Tinda	Thistle	Pepper (C. frutescens)		Towel gourd	Ostrich		Towel gourd					Thistle						Thistle					Towel gourd	Towel gourd			Towel gourd		Towel gourd												Towel gourd
428					Tree fern	Towel gourd	Tinda	Pepper (C. pubescens)		Tree fern	Pheasant		Tree fern					Tinda						Tinda					Tree fern	Tree fern			Tree fern		Tree fern												Tree fern
429					Triticale	Tree fern	Towel gourd	Pepper (Capsicum)		Triticale	Quail		Triticale					Towel gourd						Towel gourd					Triticale	Triticale			Triticale		Triticale												Triticale
430					Tronchuda cabbage	Triticale	Tree fern	Pepper (Spice)		Tronchuda cabbage	Squab		Tronchuda cabbage					Tree fern						Tree fern					Tronchuda cabbage	Tronchuda cabbage			Tronchuda cabbage		Tronchuda cabbage												Tronchuda cabbage
431					Turmeric	Tronchuda cabbage	Triticale	Peppermint		Turmeric	Velvet duck		Turmeric					Triticale						Triticale					Turmeric	Turmeric			Turmeric		Turmeric												Turmeric
432					Turnip	Turmeric	Tronchuda cabbage	Persian lime		Turnip	Wild boar		Turnip					Tronchuda cabbage						Tronchuda cabbage					Turnip	Turnip			Turnip		Turnip												Turnip
433					Ucuhuba	Turnip	Turmeric	Persimmon		Ucuhuba			Ucuhuba					Turmeric						Turmeric					Ucuhuba	Ucuhuba			Ucuhuba		Ucuhuba												Ucuhuba
434					Vaccinium (Blueberry, Cranberry, Huckleberry)	Ucuhuba	Turnip	Pigeon pea		Vaccinium (Blueberry, Cranberry, Huckleberry)			Vaccinium (Blueberry, Cranberry, Huckleberry)					Turnip						Turnip					Vaccinium (Blueberry, Cranberry, Huckleberry)	Vaccinium (Blueberry, Cranberry, Huckleberry)			Vaccinium (Blueberry, Cranberry, Huckleberry)		Vaccinium (Blueberry, Cranberry, Huckleberry)												Vaccinium (Blueberry, Cranberry, Huckleberry)
435					Vanilla	Vaccinium (Blueberry, Cranberry, Huckleberry)	Ucuhuba	Pili nut		Vanilla			Vanilla					Ucuhuba						Ucuhuba					Vanilla	Vanilla			Vanilla		Vanilla												Vanilla
436					Wakame	Vanilla	Vaccinium (Blueberry, Cranberry, Huckleberry)	Pine nut		Wakame			Wakame					Vaccinium (Blueberry, Cranberry, Huckleberry)						Vaccinium (Blueberry, Cranberry, Huckleberry)					Wakame	Wakame			Wakame		Wakame												Wakame
437					Walnut	Wakame	Vanilla	Pineapple		Walnut			Walnut					Vanilla						Vanilla					Walnut	Walnut			Walnut		Walnut												Walnut
438					Wasabi	Walnut	Wakame	Pineappple sage		Wasabi			Wasabi					Wakame						Wakame					Wasabi	Wasabi			Wasabi		Wasabi												Wasabi
439					Watercress	Wasabi	Walnut	Pistachio		Watercress			Watercress					Walnut						Walnut					Watercress	Watercress			Watercress		Watercress												Watercress
440					Watermelon	Watercress	Wasabi	Pitanga		Watermelon			Watermelon					Wasabi						Wasabi					Watermelon	Watermelon			Watermelon		Watermelon												Watermelon
441					Wax apple	Watermelon	Watercress	Plains prickly pear		Wax apple			Wax apple					Watercress						Watercress					Wax apple	Wax apple			Wax apple		Wax apple												Wax apple
442					Wax gourd	Wax apple	Watermelon	Pomegranate		Wax gourd			Wax gourd					Watermelon						Watermelon					Wax gourd	Wax gourd			Wax gourd		Wax gourd												Wax gourd
443					Welsh onion	Wax gourd	Wax apple	Poppy		Welsh onion			Welsh onion					Wax apple						Wax apple					Welsh onion	Welsh onion			Welsh onion		Welsh onion												Welsh onion
444					Wheat	Welsh onion	Wax gourd	Pot marjoram		Wheat			Wheat					Wax gourd						Wax gourd					Wheat	Wheat			Wheat		Wheat												Wheat
445					White cabbage	Wheat	Welsh onion	Potato		White cabbage			White cabbage					Welsh onion						Welsh onion					White cabbage	White cabbage			White cabbage		White cabbage												White cabbage
446					White lupine	White cabbage	Wheat	Prairie turnip		White lupine			White lupine					Wheat						Wheat					White lupine	White lupine			White lupine		White lupine												White lupine
447					White mustard	White lupine	White cabbage	Prickly pear		White mustard			White mustard					White cabbage						White cabbage					White mustard	White mustard			White mustard		White mustard												White mustard
448					Wild carrot	White mustard	White lupine	Prunus (Cherry, Plum)		Wild carrot			Wild carrot					White lupine						White lupine					Wild carrot	Wild carrot			Wild carrot		Wild carrot												Wild carrot
449					Wild celery	Wild carrot	White mustard	Pummelo		Wild celery			Wild celery					White mustard						White mustard					Wild celery	Wild celery			Wild celery		Wild celery												Wild celery
450					Wild leek	Wild celery	Wild carrot	Purple laver		Wild leek			Wild leek					Wild carrot						Wild carrot					Wild leek	Wild leek			Wild leek		Wild leek												Wild leek
451					Wild rice	Wild leek	Wild celery	Purple mangosteen		Wild rice			Wild rice					Wild celery						Wild celery					Wild rice	Wild rice			Wild rice		Wild rice												Wild rice
452					Winged bean	Wild rice	Wild leek	Purslane		Winged bean			Winged bean					Wild rice						Wild leek					Winged bean	Winged bean			Winged bean		Winged bean												Winged bean
453					Winter savory	Winged bean	Wild rice	Quince		Winter savory			Winter savory					Winged bean						Wild rice					Winter savory	Winter savory			Winter savory		Winter savory												Winter savory
454					Winter squash	Winter savory	Winged bean	Quinoa		Winter squash			Winter squash					Winter savory						Winged bean					Winter squash	Winter squash			Winter squash		Winter squash												Winter squash
455					Yam	Winter squash	Winter savory	Radish		Yam			Yam					Winter squash						Winter savory					Yam	Yam			Yam		Yam												Yam
456					Yardlong bean	Yam	Winter squash	Radish (var.)		Yardlong bean			Yardlong bean					Yam						Winter squash					Yardlong bean	Yardlong bean			Yardlong bean		Yardlong bean												Yardlong bean
457					Yautia	Yardlong bean	Yam	Rambutan		Yautia			Yautia					Yardlong bean						Yam					Yautia	Yautia			Yautia		Yautia												Yautia
458					Yellow bell pepper	Yautia	Yardlong bean	Rape		Yellow bell pepper			Yellow bell pepper					Yautia						Yardlong bean					Yellow bell pepper	Yellow bell pepper			Yellow bell pepper		Yellow bell pepper												Yellow bell pepper
459					Yellow pond-lily	Yellow bell pepper	Yautia	Rapini		Yellow pond-lily			Yellow pond-lily					Yellow bell pepper						Yautia					Yellow pond-lily	Yellow pond-lily			Yellow pond-lily		Yellow pond-lily												Yellow pond-lily
460					Yellow wax bean	Yellow pond-lily	Yellow bell pepper	Red algae		Yellow wax bean			Yellow wax bean					Yellow pond-lily						Yellow bell pepper					Yellow wax bean	Yellow wax bean			Yellow wax bean		Yellow wax bean												Yellow wax bean
461					Yellow zucchini	Yellow wax bean	Yellow pond-lily	Red beetroot		Yellow zucchini			Yellow zucchini					Yellow wax bean						Yellow pond-lily					Yellow zucchini	Yellow zucchini			Yellow zucchini		Yellow zucchini												Yellow zucchini
462						Yellow zucchini	Yellow wax bean	Red bell pepper										Yellow zucchini						Yellow wax bean					Acorn squash						Anatidae												Acorn squash
463							Yellow zucchini	Red huckleberry										Anatidae						Yellow zucchini					Albizia gummifera						Beefalo												Albizia gummifera
464								Red onion										Beefalo						Anatidae					Anatidae						Bison												Anatidae
465								Red raspberry										Bison						Beefalo					Arabica coffee						Buffalo												Arabica coffee
466								Red rice										Buffalo						Bison					Bagel						Cattle (Beef, Veal)												Bagel
467								Redcurrant										Cattle (Beef, Veal)						Buffalo					Beefalo						Chicken												Beefalo
468								Rocket salad (ssp.)										Chicken						Cattle (Beef, Veal)					Bison						Columbidae (Dove, Pigeon)												Bison
469								Romaine lettuce										Columbidae (Dove, Pigeon)						Chicken					Black plum						Deer												Black plum
470								Roman camomile										Deer						Columbidae (Dove, Pigeon)					Black raisin						Domestic goat												Black raisin
471								Rose hip										Domestic goat						Deer					Blackberry						Domestic pig												Blackberry
472								Roselle										Domestic pig						Domestic goat					Buffalo						Elk												Buffalo
473								Rosemary										Elk						Domestic pig					Bulgur						Emu												Bulgur
474								Rowal										Emu						Elk					Cannellini bean						European rabbit												Cannellini bean
475								Rowanberry										European rabbit						Emu					Cantaloupe melon						Greylag goose												Cantaloupe melon
476								Rye										Greylag goose						European rabbit					Cape gooseberry						Guinea hen												Cape gooseberry
477								Sacred lotus										Guinea hen						Greylag goose					Castanospermum australe						Horse												Castanospermum australe
478								Safflower										Horse						Guinea hen					Cattle (Beef, Veal)						Mallard duck												Cattle (Beef, Veal)
479								Saffron										Mallard duck						Horse					Chicken						Mountain hare												Chicken
480								Sago palm										Mountain hare						Mallard duck					Chinese plum						Mule deer												Chinese plum
481								Salmonberry										Mule deer						Mountain hare					Clementine						Ostrich												Clementine
482								Sapodilla										Ostrich						Mule deer					Columbidae (Dove, Pigeon)						Pheasant												Columbidae (Dove, Pigeon)
483								Saskatoon berry										Pheasant						Ostrich					Cornbread						Quail												Cornbread
484								Savoy cabbage										Quail						Pheasant					Crosne						Rabbit												Crosne
485								Scarlet bean										Rabbit						Quail					Cubanelle pepper						Rock ptarmigan												Cubanelle pepper
486								Sea-buckthornberry										Rock ptarmigan						Rabbit					Curry powder						Sheep (Mutton, Lamb)												Curry powder
487								Sesame										Sheep (Mutton, Lamb)						Rock ptarmigan					Deer						Squab												Deer
488								Sesbania flower										Squab						Sheep (Mutton, Lamb)					Domestic goat						Turkey												Domestic goat
489								Shallot										Turkey						Squab					Domestic pig						Velvet duck												Domestic pig
490								Shea tree										Velvet duck						Turkey					Eddoe						Wild boar												Eddoe
491								Shiitake										Wild boar						Velvet duck					Elk																		Elk
492								Silver linden																Wild boar					Emu																		Emu
493								Skunk currant																					European rabbit																		European rabbit
494								Small-leaf linden																					Flour																		Flour
495								Sorghum																					Gentiana lutea																		Gentiana lutea
496								Sorrel																					Goji																		Goji
497								Sour cherry																					Green apple																		Green apple
498								Sourdock																					Green cabbage																		Green cabbage
499								Sourdough																					Green grape																		Green grape
500								Soursop																					Green lentil																		Green lentil
501								Green cabbage																					Green plum																		Green plum
502								Green grape																					Greylag goose																		Greylag goose
503								Green lentil																					Guarana																		Guarana
504								Green plum																					Guinea hen																		Guinea hen
505								Greylag goose																					Hawthorn																		Hawthorn
506								Guarana																					Heart of palm																		Heart of palm
507								Guinea hen																					Hibiscus tea																		Hibiscus tea
508								Hawthorn																					Horse																		Horse
509								Heart of palm																					Iceberg lettuce																		Iceberg lettuce
510								Hibiscus tea																					Jalapeno pepper																		Jalapeno pepper
511								Horse																					Juniperus communis																		Juniperus communis
512								Iceberg lettuce																					Lantern fruit																		Lantern fruit
513								Jalapeno pepper																					Mallard duck																		Mallard duck
514								Juniperus communis																					Mate																		Mate
515								Lantern fruit																					Mikan																		Mikan
516								Mallard duck																					Miso																		Miso
517								Mate																					Monk fruit																		Monk fruit
518								Mikan																					Morchella (Morel)																		Morchella (Morel)
519								Miso																					Mountain hare																		Mountain hare
520								Monk fruit																					Mule deer																		Mule deer
521								Morchella (Morel)																					Mundu																		Mundu
522								Mountain hare																					Oat bread																		Oat bread
523								Mule deer																					Ostrich																		Ostrich
524								Mundu																					Partridge berry																		Partridge berry
525								Oat bread																					Pea shoots																		Pea shoots
526								Ostrich																					Pheasant																		Pheasant
527								Partridge berry																					Piki bread																		Piki bread
528								Pea shoots																					Pita bread																		Pita bread
529								Pheasant																					Pitaya																		Pitaya
530								Piki bread																					Plantain																		Plantain
531								Pita bread																					Potato bread																		Potato bread
532								Pitaya																					Quail																		Quail
533								Plantain																					Rabbit																		Rabbit
534								Potato bread																					Rabbiteye blueberry																		Rabbiteye blueberry
535								Quail																					Raisin bread																		Raisin bread
536								Rabbit																					Red clover																		Red clover
537								Rabbiteye blueberry																					Red grape																		Red grape
538								Raisin bread																					Rice bread																		Rice bread
539								Red clover																					Robusta coffee																		Robusta coffee
540								Red grape																					Rock ptarmigan																		Rock ptarmigan
541								Rice bread																					Rye bread																		Rye bread
542								Robusta coffee																					Semolina																		Semolina
543								Rock ptarmigan																					Sheep (Mutton, Lamb)																		Sheep (Mutton, Lamb)
544								Rye bread																					Sour orange																		Sour orange
545								Semolina																					Soy cream																		Soy cream
546								Sheep (Mutton, Lamb)																					Soy milk																		Soy milk
547								Sour orange																					Soy sauce																		Soy sauce
548								Soy cream																					Squab																		Squab
549								Soy milk																					Taco shell																		Taco shell
550								Soy sauce																					Tofu																		Tofu
551								Squab																					Tortilla																		Tortilla
552								Taco shell																					Tostada shell																		Tostada shell
553								Tofu																					Turkey																		Turkey
554								Tortilla																					Velvet duck																		Velvet duck
555								Tostada shell																					Wampee																		Wampee
556								Turkey																					Water spinach																		Water spinach
557								Velvet duck																					Wheat bread																		Wheat bread
558								Wampee																					White bread																		White bread
559								Water spinach																					White mulberry																		White mulberry
560								Wheat bread																					Wild boar																		Wild boar
561								White bread																					Wonton wrapper																		Wonton wrapper
562								White mulberry																					Yali pear																		Yali pear
563								Wild boar																					Yau choy																		Yau choy
564								Wonton wrapper																					Zwieback																		Zwieback
565								Yali pear
566								Yau choy
567								Zwieback
569
570
571
572
573
574
575
576
577
578
579
580
581
582
583
584
585
586
587
588
589
590
591
592
593
594
595
596
597
598
599
600
601
602
603
604
605
606
607
608
609
610
611
612
613
614
615
616
617
618
619
620
621
622
623
624
625
626
627
628
629
630
631
632
633
634
635
636
637
638
639
640
641
642
643
644
645
646
647
648
649
650
651
652
653
654
655
656
657
658
659
660
661
662
663
664
665
[truncated: 54 more columns]

## Sheet: Foods with common metabolites
Supplementary Table S4. Lists of quantification of exogenous compound in food
Food	cysteine	lpha-Diamino-beta-dithiolactic acid	N-Methyltyramine	Glutamic acid	Methionine S-oxide	Raffinose
Ginkgo nuts		18.587		0.836		2750
Soy bean	615.5	548.842		7.667		1000
Mung bean		109.933		4.264		800
Fenugreek		162.41		3.988		690
Common pea		109.995				600
Gram bean		124.667				510
Common wheat	134.55	322.025				330
Date	62.5	23.799		0.265		300
Corn		104.23		1.768		200
Coconut		40.613		0.761		90
Barley		162.691	4.8	1209.74	11.323
Green bean		12.857		188.63	2.22
Broccoli		21.501		0.1625	1.84
Dill		0.00567		169.855	1.68
Swiss chard				679.584	1.35
Yellow wax bean		44.385		240.95	1.3
Red beetroot		20.75		366.1	1.06
Green zucchini		19.086		98.095	1.05
Sunburst squash (pattypan squash)		158.9		115.75	0.84
Orange bell pepper		117.1		142.215	0.8
Cucumber		5.182		169.665	0.73
White cabbage		21.97		290.86	0.64
Yellow zucchini		19.084		78.13	0.61
Yellow bell pepper		47.367		81.065	0.58
Japanese pumpkin		165		103.3	0.53
Potato		37.963		203.925	0.5
Spinach		58.096		165.714	0.48
Red bell pepper		52.008		60078.8	0.47998
Carrot		13.472		122.911	0.38
Romaine lettuce		6		130.333	0.2
Saskatoon berry				63.05	0.2
Turnip		0.0025		37.807	0.19
Garden onion		62.477		157.886	0.18
Green bell pepper		50.425		88.367	0.1
Eggplant		11.539		91.339	0.03
Wheat		255.156		4399.93
Oat		282.62		1859.08
Rye		141.542		1488.63
Parsnip		5		214.388
Italian sweet red pepper		50.1		211
Red raspberry				134.907
Nanking cherry				38.45
Lupine		0.446		8.686
Cottonseed		0.4275		8.158
Almond		212.155		6.206
Butternut		246.417		6.084
Peanut		301.244		5.39
Black walnut		120.231		5.152
Walnut		0.231		5.152
Pigeon pea		128.05		5.031
Oriental wheat		148.436		4.839
Spelt		165.165		4.651
Catjang pea		110.816		4.518
Black-eyed pea		73.186		4.454
Pistachio		313.398		4.3
Flaxseed		160.113		4.039
Winged bean		328.909		4.01
Triticale		184.425		4.006
Sesame		258.812		3.955
Hyacinth bean		136.376		3.88
Lentils		200.597		3.819
Common hazelnut		0.277		3.71
Hazelnut		115.139		3.71
Chickpea		146.253		3.603
Pheasant		0.3145		3.544
Chia		0.407		3.5
European rabbit		0.274		3.496
Rabbit		212.319		3.496
Teff		101.745		3.349
Wild boar		0.279		3.341
Deer		248.806		3.336
Ostrich		0.21975		3.279
Horse		0.299		3.116
Guinea hen		0.264		3.092
Elk		0.214		3.089
Turkey		74.702		3.07
Bison		0.223		3.04
Buffalo		0.326		2.956
Pine nut		140.145		2.926
Hickory nut		0.271		2.885
Quail		0.38		2.82
Common walnut		175.854		2.816
Anatidae		167.367		2.587
Wild rice		73.725		2.565
Columbidae (Dove, Pigeon)		54.201		2.489
Sorghum		93.709		2.439
Millet		111.202		2.396
Pili nut		0.189		2.393
Squab		0.305		2.268
Macadamia nut		48.628		2.267
Macadamia nut (M. tetraphylla)		0.006		2.267
Amaranth		126.714		2.259
Emu		0.164		2.223
Common buckwheat		129.443		2.046
Colorado pinyon		108.355		1.969
Quinoa		88.734		1.865
Pecan nut		115.038		1.829
Red rice		0.096		1.618
Pepper (Spice)		0.069		1.413
Turmeric		0.15		1.14
Acorn		0.109		0.986
Common oregano		0.11		0.975
Italian oregano		0.11		0.975
Mexican oregano		0.11		0.975
Lima bean		116.67		0.881
Spirulina		0.068		0.864
Breadnut tree seed		0.093		0.835
Garlic		78.688		0.805
Soft-necked garlic		55.283		0.805
Beech nut		0.197		0.8
Shiitake		0.022		0.68
Chinese chives				0.677
Chives		12		0.677
Oyster mushroom		50.014		0.632
Cloves		0.07		0.56
Purple laver		0.1		0.547
Chestnut		32.055		0.537
Chinese chestnut		0.11		0.537
Lambsquarters		164.02		0.521
Shallot				0.517
Jute		91.27		0.493
Savoy cabbage		8.509		0.445
Japanese chestnut		0.065		0.429
Common beet		0.019		0.428
Peppermint		0.041		0.409
Welsh onion				0.393
Cinnamon		0.029		0.37
Rosemary		0.037		0.361
Chinese cabbage		7.009		0.36
Pak choy		8.509		0.36
Spearmint		0.036		0.358
Guava				0.333
Cabbage		35.931		0.294
Avocado		16.442		0.287
Sweet basil		79.514		0.277
Sweet orange		9.125		0.272
Okra		9.51		0.271
Common cabbage		5.003		0.27
Maitake		0.025		0.264
Garden onion (var.)		0.004		0.258
Cauliflower		11.17		0.257
Parsley		9.005		0.249
Bamboo shoots		0.0055		0.248
Asparagus		46.214		0.233
Leek		5.013		0.226
Wild leek		0.025		0.226
Dock				0.216
European chestnut		50.276		0.21
Longan				0.209
Cassava		54.593		0.206
Cherimoya		0.005		0.199
Grapefruit/Pummelo hybrid		0.008		0.197
Watercress		26.169		0.19
Jackfruit		0.017		0.189
Yam		9.51		0.181
Butternut squash		0.009		0.175
Taro		108.594		0.174
Endive		26.378		0.166
Ginger		11.703		0.162
Grapefruit		1.002		0.16
Mountain yam		25.508		0.159
Apricot		3.501		0.157
Burdock		9.003		0.157
Daikon radish		4.67		0.157
Radish		25.505		0.157
Sweet potato		19.304		0.155
Banana		0.009		0.152
Star fruit				0.148
Mamey sapote		0.012		0.147
Nopal		0.008		0.145
Winter squash		0.007		0.14
Lotus		0.022		0.139
Feijoa		0.007		0.132
Chayote				0.125
Grape		2.67		0.106
Common persimmon		0.018		0.104
Persimmon		8.009		0.104
Mango		10.5		0.096
Celery stalks		0.004		0.09
Wild celery		14.585		0.09
Wild carrot		18.387		0.0835
Pineapple		1.569		0.079
Japanese persimmon		0.013		0.076
Strawberry guava				0.076
Watermelon	298.9	1.501		0.063
Loquat		3.003		0.061
Mandarin orange (Clementine, Tangerine)		9.926		0.061
Agave		4.004		0.052
Jicama		28.128		0.043
Fig		28.541		0.0425
Sapodilla				0.038
Asian pear		0.005		0.036
Nectarine		2.503		0.034
Papaya				0.033
Apple		2.407		0.026
Lettuce		28.559		0.0195
Kiwi		13.002		0.012
Pear		4.338		0.0025
Peach		19.861		0.001
Peach (var.)		0.004		0.001
Adzuki bean		84.043
Allium		28.2
Arrowroot		6
Bean		56.857
Black tea		0.3
Brazil nut		387.525
Breadfruit		70.17
Broad bean		167.8
Brussel sprouts		27.929
Carob		29
Cashew nut		305.15
Cattle (Beef, Veal)		273.741
Celeriac		4
Celery leaves		4
Chervil		1.5
Chicken		189.286
Chicory		1
Common bean		118.943
Common grape		33.8
Common mushroom		6.5
Common thyme		167.5
Corn salad		148.75
Cowpea		0.044
Cucurbita		26
Domestic goat		189.415
Domestic pig		143.616
Elderberry		12.333
European plum		6.833
Evening primrose		351.45
Fennel		150.917
French plantain		20
Garden cress		4
Garden rhubarb		1
Garden tomato		29.125
Garden tomato (var.)		105.2
Green tea		0.3
Hard wheat		143
Highbush blueberry		26.25
Horseradish		5
Horseradish tree		398
Kale		11.5
Kohlrabi		16.469
Lemon		2
Malabar spinach		209.25
Malus (Crab apple)		5
Moth bean		64.073
Muskmelon		0.75
Pasta		204.339
Pepper		24.888
Pepper (C. frutescens)		174.05
Poppy		460
Prairie turnip		80.2
Prunus (Cherry, Plum)		2.75
Purslane		215
Rice		94.718
Sacred lotus		86.275
Sesbania flower		0.013
Sheep (Mutton, Lamb)		150
Strawberry		2.75
Sunflower	1038.25
Swamp cabbage		200
Vaccinium (Blueberry, Cranberry, Huckleberry)		3.5
White lupine		325.5
White mustard		602.35
Yardlong bean		154.382

## Sheet: Classification of metabolites
The classification of metabolites in nutrients
Vitamins	Amino Acids	Oligosaccharides	Bioactive Substances	N-Compounds	Monosaccharides	NSNs
Glycerophosphocholine	Methionine S-oxide	Raffinose	Pantetheine	N-Acetylneuraminic acid	Rhamnulose	Hydrogen sulfide
	cysteine	Manninotriose	Amygdalin	N-Methyltyramine	1,4-beta-D-Mannan	Pyruvic aldehyde
	N-Pantothenoylcysteine	Stachyose	4-Hydroxymandelonitrile beta-D-glucoside	Deoxyuridine	D-glycero-alpha-D-manno-Heptose 1,7-bisphosphate
	Se-Methyl-L-selenocysteine	Galactan	Lotaustralin	Hydroxylamine
	Selenocystathionine	beta-1,4-Poly-N-acetyl-D-glucosamine	Adenosine diphosphate ribose	Glycerophosphoethanolamine
	lpha-Diamino-beta-dithiolactic acid		Xanthosine 5'-triphosphate	N-Acetyl-L-citrulline
	4-Hydroxyglutamate semialdehyde		Digalactosylceramide	N-Acetyl-D-glucosamine
	S-Cysteinylglycine		Digalactosyl-diacylglycerol
	Arogenic acid		Inositol 1-phosphate
	N2-Succinyl-L-ornithine		Selenite
	Selenomethionine		Estrone 3-sulfate
	Glutamic acid		Taurochenodeoxycholic acid
	D-Alanyl-D-alanine		Glycochenodeoxycholic acid
	D-2,6-Diaminohexanoic acid		3-Oxostearoyl-CoA
	Selenocysteine		(13S)-Hydroxyoctadecadienoic acid
			4-Hydroxyphenylacetyl-CoA
			6-Thioxanthine 5'-monophosphate
			Bicarbonate
			2'-Deoxyinosine 5'-triphosphate
			Inosine tripolyphosphate
			1-Phosphatidyl-D-myo-inositol
			Methylthioadenosine
			Luteolin 7-O-[beta-D-glucuronosyl-(1->2)-beta-D-glucuronide]-4'-O-beta-D-glucuronide
			Bilirubin-bisglucuronoside
			Geranylgeranyl diphosphate
			Bactoprenyl diphosphate
			Farnesyl diphosphate
			all-trans-Heptaprenyl diphosphate
			Dimethylallyl diphosphate
			Isopentenyl diphosphate
			Geranyl diphosphate
			D-erythro-Imidazole-glycerol phosphate
			NADP
			15-Hydroperoxyeicosatetraenoic acid
			Indole-3-acetamide
			2-Hydroxybutanoic acid
			3-mercaptopyruvate

## Sheet: KEGG compound
KEGG information related to metabolites.
Koid	KEGG compound
cpd:C04079	N-Pantothenoylcysteine
cpd:C00831	Pantetheine
cpd:C01798	D-Glucoside
cpd:C08325	Amygdalin
cpd:C05143	4-Hydroxymandelonitrile beta-D-glucoside
cpd:C08334	Lotaustralin
cpd:C01594	Phaseolunatin
cpd:C15811	cysteine
cpd:C05689	Se-Methyl-L-selenocysteine
cpd:C05699	Selenocystathionine
cpd:C00491	lpha-Diamino-beta-dithiolactic acid
cpd:C05938	4-Hydroxyglutamate semialdehyde
cpd:C00301	Adenosine diphosphate ribose
cpd:C00700	Xanthosine 5'-triphosphate
cpd:C06126	Digalactosylceramide
cpd:C06037	Digalactosyl-diacylglycerol
cpd:C05404	Manninotriose
cpd:C01613	Stachyose
cpd:C00192	Hydroxylamine
cpd:C00066	tRNA
cpd:C15809	Iminoacetic acid
cpd:C06049	N-Formylderivatives
cpd:C06128	N-Acetylneuraminyl-galactosylceramide
cpd:C00670	Glycerophosphocholine
cpd:C01233	Glycerophosphoethanolamine
cpd:C00040	Acyl coenzyme A
cpd:C01177	Inositol 1-phosphate
cpd:C00270	N-Acetylneuraminic acid
cpd:C05729	S-Cysteinylglycine
cpd:C00826	Arogenic acid
cpd:C02442	N-Methyltyramine
cpd:C03415	N2-Succinyl-L-ornithine
cpd:C15532	N-Acetyl-L-citrulline
cpd:C18902	Methylselenic acid
cpd:C05684	Selenite
cpd:C16635	5'-Deoxy-5-fluorocytidine
cpd:C16614	6-Methylmercaptopurine
cpd:C06125	Galactosylceramide sulfate
cpd:C02538	Estrone 3-sulfate
cpd:C05465	Taurochenodeoxycholic acid
cpd:C05466	Glycochenodeoxycholic acid
cpd:C16216	3-Oxostearoyl-CoA
cpd:C05796	Galactan
cpd:C14762	(13S)-Hydroxyoctadecadienoic acid
cpd:C00861	Rhamnulose
cpd:C00461	beta-1,4-Poly-N-acetyl-D-glucosamine
cpd:C05335	Selenomethionine
cpd:C11948	2,6-Dimethyl-5-methylene-3-oxo-heptanoyl-CoA
cpd:C05338	4-Hydroxyphenylacetyl-CoA
cpd:C16618	6-Thioxanthine 5'-monophosphate
cpd:C00288	Bicarbonate
cpd:C02492	1,4-beta-D-Mannan
cpd:C01345	2'-Deoxyinosine 5'-triphosphate
cpd:C00081	Inosine tripolyphosphate
cpd:C01194	1-Phosphatidyl-D-myo-inositol
cpd:C19879	D-glycero-alpha-D-manno-Heptose 1,7-bisphosphate
cpd:C00170	Methylthioadenosine
cpd:C16633	5-Fluorouridine
cpd:C11376	SN38 glucuronide
cpd:C04900	Luteolin 7-O-[beta-D-glucuronosyl-(1->2)-beta-D-glucuronide]-4'-O-beta-D-glucuronide
cpd:C05787	Bilirubin-bisglucuronoside
cpd:C16595	4-Hydroxy-5-phenyltetrahydro-1,3-oxazin-2-one
cpd:C16586	2-Phenyl-1,3-propanediol monocarbamate
cpd:C07645	Aldophosphamide
cpd:C06899	Chloral hydrate
cpd:C00546	Pyruvic aldehyde
cpd:C03402	L-Asparaginyl-tRNA
cpd:C03688	Apo-[acyl-carrier-protein]
cpd:C00353	Geranylgeranyl diphosphate
cpd:C04574	Bactoprenyl diphosphate
cpd:C00448	Farnesyl diphosphate
cpd:C04216	all-trans-Heptaprenyl diphosphate
cpd:C00235	Dimethylallyl diphosphate
cpd:C00129	Isopentenyl diphosphate
cpd:C00341	Geranyl diphosphate
cpd:C00217	Glutamic acid
cpd:C04916	phosphoribosyl)imidazole-4-carboxamide
cpd:C04666	D-erythro-Imidazole-glycerol phosphate
cpd:C18174	Carboxynorspermidine
cpd:C18172	Carboxyspermidine
cpd:C03539	S-Ribosyl-L-homocysteine
cpd:C05698	Selenohomocysteine
cpd:C00006	NADP
cpd:C00993	D-Alanyl-D-alanine
cpd:C00140	N-Acetyl-D-glucosamine
cpd:C06188	Salicin 6-phosphate
cpd:C06187	Arbutin 6-phosphate
cpd:C17558	Undecaprenol
cpd:C05356	(5S,6E,8Z,11Z,14Z)-5-Hydroperoxyicosa-6,8,11,14-tetraenoate
cpd:C05966	15-Hydroperoxyeicosatetraenoic acid
cpd:C02693	Indole-3-acetamide
cpd:C03078	4-Guanidinobutanamide
cpd:C00739	D-2,6-Diaminohexanoic acid
cpd:C04877	UDP-N-acetylmuramoyl-L-alanyl-gamma-D-glutamyl-meso-2,6-diaminopimelate
cpd:C00283	Hydrogen sulfide
cpd:C05688	Selenocysteine
cpd:C02989	Methionine S-oxide
cpd:C00526	Deoxyuridine
cpd:C00229	Acyl-carrier protein
cpd:C01203	Oleoyl-[acyl-carrier protein]
cpd:C00492	Raffinose
cpd:C05984	2-Hydroxybutanoic acid
cpd:C00957	3-mercaptopyruvate
